# Supplementary material for: Crystal structure of trans-di­aqua­bis­(4-cyano­benzoato-κO)bis­(N,N-di­ethyl­nicotinamide-κN)zinc(II)
Source: Acta Crystallogr E Crystallogr Commun. 2016 Sep 5;72(Pt 10):1374–6. doi: 10.1107/S2056989016013815 (PMC5050756; doi:10.1107/S2056989016013815)
Supplement: Supplementary file 1 [file e-72-01374-sup1.cif]

##############################################################################
#                                                                            #
# This CIF contains the data in a paper accepted for publication in          #
# Acta Crystallographica Section E. It conforms to the requirements of       #
# Notes for Authors for Acta Crystallographica Section E, and has been       #
# peer reviewed under the auspices of the IUCr Commission on Journals.       #
#                                                                            #
# Full details of the Crystallographic Information File format               #
# are given in the paper "The Crystallographic Information File (CIF):       #
# a New Standard Archive File for Crystallography" by S. R. Hall, F. H.      #
# Allen and I. D. Brown [Acta Cryst. (1991), A47, 655-685].                  #
#                                                                            #
# The current version of the core CIF dictionary is obtainable from          #
# ftp://ftp.iucr.org/pub/cif_core.dic.                                       #
#                                                                            #
# Software is freely available for graphical display of the structure(s)     #
# in this CIF. For information consult the CIF software page                 #
# http://www.iucr.org/resources/cif/software.                                #
#                                                                            #
# This file may be used for bona fide research purposes within the           #
# scientific community so long as proper attribution is given to the journal # 
# article from which it was obtained.                                        #
#                                                                            #
##############################################################################
data_I
_database_code_depnum_ccdc_archive 'CCDC 1501337'
_audit_creation_method     SHELXL-97
_chemical_name_systematic
;\
<i>trans</i>-Diaquabis(4-cyanobenzoato-\
\k<i>O</i>)bis(<i>N</i>,<i>N</i>-diethylnicotinamide-\
\k<i>N</i>)zinc(II)
;
_chemical_name_common     ?
_chemical_formula_moiety     'C36 H40 N6 O8 Zn'
_chemical_formula_sum     'C36 H40 N6 O8 Zn'
_chemical_formula_iupac     '[Zn (C8 H4 N O2)2 (C10 H14 N2 O)2 (H2 O)2]'
_chemical_formula_weight     750.13
_chemical_melting_point     ?
_symmetry_cell_setting     triclinic
_symmetry_space_group_name_H-M     'P -1'
_space_group_name_Hall     '-P 1'
loop_
    _symmetry_equiv_pos_as_xyz
    'x, y, z'
    '-x, -y, -z'
_cell_length_a     7.4916(3)
_cell_length_b     8.5915(3)
_cell_length_c     15.0343(6)
_cell_angle_alpha     86.363(3)
_cell_angle_beta     75.894(2)
_cell_angle_gamma     74.390(2)
_cell_volume     903.87(6)
_cell_formula_units_Z     1
_cell_measurement_reflns_used     9994
_cell_measurement_theta_min     2.79
_cell_measurement_theta_max     28.22
_cell_measurement_temperature     296(2)
_exptl_crystal_description     prism
_exptl_crystal_colour     'translucent intense colourless'
_exptl_crystal_size_max     0.45
_exptl_crystal_size_mid     0.30
_exptl_crystal_size_min     0.24
_exptl_crystal_density_diffrn     1.378
_exptl_crystal_density_meas     ?
_exptl_crystal_density_method     'not measured'
_exptl_crystal_F_000     392
_exptl_absorpt_coefficient_mu     0.739
_exptl_absorpt_correction_type     multi-scan
_exptl_absorpt_process_details
;
(SADABS; Bruker, 2012)
;
_exptl_absorpt_correction_T_min     0.74
_exptl_absorpt_correction_T_max     0.84
_exptl_special_details
;
;
_diffrn_ambient_temperature     296(2)
_diffrn_radiation_type     MoK\a
_diffrn_radiation_wavelength     0.71073
_diffrn_radiation_source     'fine-focus sealed tube'
_diffrn_radiation_monochromator     graphite
_diffrn_measurement_device_type     'Bruker SMART BREEZE CCD'
_diffrn_measurement_method     '\f and \w scans'
_diffrn_detector_area_resol_mean     ?
_diffrn_reflns_number     19149
_diffrn_reflns_av_R_equivalents     0.0200
_diffrn_reflns_av_sigmaI/netI     0.0168
_diffrn_reflns_theta_min     1.40
_diffrn_reflns_theta_max     28.26
_diffrn_reflns_theta_full     28.26
_diffrn_measured_fraction_theta_max     0.978
_diffrn_measured_fraction_theta_full     0.978
_diffrn_reflns_limit_h_min     -9
_diffrn_reflns_limit_h_max     9
_diffrn_reflns_limit_k_min     -11
_diffrn_reflns_limit_k_max     11
_diffrn_reflns_limit_l_min     -19
_diffrn_reflns_limit_l_max     19
_diffrn_standards_number     ?
_diffrn_standards_interval_count     ?
_diffrn_standards_interval_time     ?
_diffrn_standards_decay_%     ?
_refine_special_details
;
 Refinement of F^2^ against ALL reflections.  The weighted R-factor wR and
 goodness of fit S are based on F^2^, conventional R-factors R are based
 on F, with F set to zero for negative F^2^. The threshold expression of
 F^2^ > 2sigma(F^2^) is used only for calculating R-factors(gt) etc. and is
 not relevant to the choice of reflections for refinement.  R-factors based
 on F^2^ are statistically about twice as large as those based on F, and R-
 factors based on ALL data will be even larger.
;
_reflns_number_total     4366
_reflns_number_gt     4029
_reflns_threshold_expression     I>2sigma(I)
_refine_ls_structure_factor_coef     Fsqd
_refine_ls_matrix_type     full
_refine_ls_R_factor_all     0.0353
_refine_ls_R_factor_gt     0.0316
_refine_ls_wR_factor_gt     0.0817
_refine_ls_wR_factor_ref     0.0840
_refine_ls_goodness_of_fit_ref     1.060
_refine_ls_restrained_S_all     1.060
_refine_ls_number_reflns     4366
_refine_ls_number_parameters     242
_refine_ls_number_restraints     0
_refine_ls_hydrogen_treatment     mixed
_refine_ls_weighting_scheme     calc
_refine_ls_weighting_details
         'calc w=1/[\s^2^(Fo^2^)+(0.0458P)^2^+0.2769P] where P=(Fo^2^+2Fc^2^)/3'
_atom_sites_solution_hydrogens     geom
_atom_sites_solution_primary     direct
_atom_sites_solution_secondary     difmap
_refine_ls_shift/su_max     0.000
_refine_ls_shift/su_mean     0.000
_refine_diff_density_max     0.557
_refine_diff_density_min     -0.229
_refine_ls_extinction_method     none
_refine_ls_extinction_coef     ?
loop_
    _atom_type_symbol
    _atom_type_description
    _atom_type_scat_dispersion_real
    _atom_type_scat_dispersion_imag
    _atom_type_scat_source
    'C' 'C' 0.0030 0.0020
                         'International Tables Vol C Tables 4.2.6.8 and 6.1.1.4'
    'H' 'H' 0.0000 0.0000
                         'International Tables Vol C Tables 4.2.6.8 and 6.1.1.4'
    'N' 'N' 0.0060 0.0030
                         'International Tables Vol C Tables 4.2.6.8 and 6.1.1.4'
    'O' 'O' 0.0110 0.0060
                         'International Tables Vol C Tables 4.2.6.8 and 6.1.1.4'
    'Zn' 'Zn' 0.2840 1.4300
                         'International Tables Vol C Tables 4.2.6.8 and 6.1.1.4'
_computing_data_collection
;
<i>APEX2</i> (Bruker, 2012)
;
_computing_cell_refinement
;
<i>SAINT</i> (Bruker, 2012)
;
_computing_data_reduction
;
<i>SAINT</i> (Bruker, 2012)
;
_computing_structure_solution
;
<i>SHELXS97</i> (Sheldrick, 2008)
;
_computing_structure_refinement
;
<i>SHELXL97</i> (Sheldrick, 2008)
;
_computing_molecular_graphics
;
<i>ORTEP-3 for Windows</i> (Farrugia, 2012)
;
_computing_publication_material
;
WinGX (Farrugia, 2012) and PLATON (Spek, 2009)
;
loop_
    _atom_site_type_symbol
    _atom_site_label
    _atom_site_fract_x
    _atom_site_fract_y
    _atom_site_fract_z
    _atom_site_U_iso_or_equiv
    _atom_site_adp_type
    _atom_site_calc_flag
    _atom_site_refinement_flags
    _atom_site_occupancy
    _atom_site_symmetry_multiplicity
    _atom_site_disorder_assembly
    _atom_site_disorder_group
    Zn Zn1 0.0000 0.0000 0.0000 0.02730(8) Uani d S 1 2 . .
    O O1 0.10666(18) 0.0679(2) -0.22778(9) 0.0585(4) Uani d . 1 1 . .
    O O2 0.23197(15) 0.01976(13) -0.10544(7) 0.0340(2) Uani d . 1 1 . .
    O O3 0.51295(19) -0.62718(18) -0.11834(9) 0.0571(4) Uani d . 1 1 . .
    O O4 0.19075(17) -0.10842(16) 0.08623(9) 0.0414(3) Uani d . 1 1 . .
    H H41 0.115(3) -0.110(3) 0.1366(17) 0.056(7) Uiso d . 1 1 . .
    H H42 0.277(3) -0.191(3) 0.0848(16) 0.059(7) Uiso d . 1 1 . .
    N N1 1.1465(3) -0.2028(3) -0.46622(14) 0.0755(6) Uani d . 1 1 . .
    N N2 0.02013(16) -0.22996(14) -0.05596(8) 0.0288(2) Uani d . 1 1 . .
    N N3 0.4843(2) -0.58488(17) -0.26504(9) 0.0402(3) Uani d . 1 1 . .
    C C1 0.2428(2) 0.02304(18) -0.19037(10) 0.0324(3) Uani d . 1 1 . .
    C C2 0.4408(2) -0.03327(17) -0.25173(10) 0.0304(3) Uani d . 1 1 . .
    C C3 0.4653(2) -0.0552(2) -0.34513(11) 0.0423(4) Uani d . 1 1 . .
    H H3 0.3593 -0.0388 -0.3698 0.051 Uiso calc R 1 1 . .
    C C4 0.6461(3) -0.1012(2) -0.40159(11) 0.0466(4) Uani d . 1 1 . .
    H H4 0.6621 -0.1157 -0.4641 0.056 Uiso calc R 1 1 . .
    C C5 0.8044(2) -0.12572(19) -0.36423(11) 0.0383(3) Uani d . 1 1 . .
    C C6 0.7815(2) -0.1071(2) -0.27117(12) 0.0415(4) Uani d . 1 1 . .
    H H6 0.8876 -0.1252 -0.2463 0.050 Uiso calc R 1 1 . .
    C C7 0.5995(2) -0.0614(2) -0.21525(11) 0.0368(3) Uani d . 1 1 . .
    H H7 0.5836 -0.0493 -0.1525 0.044 Uiso calc R 1 1 . .
    C C8 0.9951(3) -0.1689(2) -0.42235(13) 0.0507(4) Uani d . 1 1 . .
    C C9 -0.1333(2) -0.28196(18) -0.05414(10) 0.0323(3) Uani d . 1 1 . .
    H H9 -0.2528 -0.2183 -0.0253 0.039 Uiso calc R 1 1 . .
    C C10 -0.1218(2) -0.4269(2) -0.09346(12) 0.0379(3) Uani d . 1 1 . .
    H H10 -0.2314 -0.4600 -0.0909 0.045 Uiso calc R 1 1 . .
    C C11 0.0555(2) -0.52178(18) -0.13656(11) 0.0386(3) Uani d . 1 1 . .
    H H11 0.0669 -0.6187 -0.1644 0.046 Uiso calc R 1 1 . .
    C C12 0.2158(2) -0.47000(17) -0.13758(10) 0.0317(3) Uani d . 1 1 . .
    C C13 0.1916(2) -0.32445(17) -0.09573(10) 0.0302(3) Uani d . 1 1 . .
    H H13 0.2994 -0.2907 -0.0952 0.036 Uiso calc R 1 1 . .
    C C14 0.4178(2) -0.56899(17) -0.17441(11) 0.0354(3) Uani d . 1 1 . .
    C C15 0.3800(3) -0.5002(2) -0.33283(12) 0.0488(4) Uani d . 1 1 . .
    H H15A 0.4514 -0.4299 -0.3693 0.059 Uiso calc R 1 1 . .
    H H15B 0.2577 -0.4329 -0.3008 0.059 Uiso calc R 1 1 . .
    C C16 0.3474(3) -0.6144(3) -0.39581(16) 0.0663(6) Uani d . 1 1 . .
    H H16A 0.2720 -0.5537 -0.4359 0.099 Uiso calc R 1 1 . .
    H H16B 0.2815 -0.6874 -0.3600 0.099 Uiso calc R 1 1 . .
    H H16C 0.4680 -0.6748 -0.4317 0.099 Uiso calc R 1 1 . .
    C C17 0.6830(3) -0.6752(2) -0.30132(13) 0.0481(4) Uani d . 1 1 . .
    H H17A 0.6893 -0.7410 -0.3527 0.058 Uiso calc R 1 1 . .
    H H17B 0.7267 -0.7473 -0.2542 0.058 Uiso calc R 1 1 . .
    C C18 0.8137(4) -0.5660(4) -0.3324(2) 0.0831(8) Uani d . 1 1 . .
    H H18A 0.9426 -0.6304 -0.3527 0.125 Uiso calc R 1 1 . .
    H H18B 0.8053 -0.4984 -0.2823 0.125 Uiso calc R 1 1 . .
    H H18C 0.7766 -0.4997 -0.3821 0.125 Uiso calc R 1 1 . .
loop_
    _atom_site_aniso_label
    _atom_site_aniso_U_11
    _atom_site_aniso_U_22
    _atom_site_aniso_U_33
    _atom_site_aniso_U_12
    _atom_site_aniso_U_13
    _atom_site_aniso_U_23
    Zn1 0.02409(12) 0.02632(12) 0.02797(13) -0.00158(8) -0.00370(8) -0.00585(8)
    O1 0.0317(6) 0.0954(11) 0.0390(7) -0.0015(6) -0.0080(5) 0.0024(7)
    O2 0.0289(5) 0.0415(6) 0.0297(5) -0.0098(4) -0.0014(4) -0.0061(4)
    O3 0.0501(7) 0.0621(8) 0.0419(7) 0.0212(6) -0.0165(6) -0.0093(6)
    O4 0.0310(6) 0.0488(7) 0.0375(6) 0.0048(5) -0.0113(5) -0.0020(5)
    N1 0.0492(10) 0.0958(16) 0.0549(11) 0.0045(10) 0.0111(9) -0.0003(10)
    N2 0.0268(6) 0.0263(5) 0.0297(6) -0.0019(4) -0.0049(5) -0.0032(4)
    N3 0.0392(7) 0.0349(7) 0.0353(7) 0.0061(5) -0.0050(6) -0.0021(5)
    C1 0.0295(7) 0.0314(7) 0.0343(7) -0.0074(5) -0.0040(6) -0.0017(6)
    C2 0.0314(7) 0.0303(7) 0.0284(7) -0.0094(5) -0.0033(6) -0.0001(5)
    C3 0.0372(8) 0.0564(10) 0.0321(8) -0.0091(7) -0.0094(6) -0.0015(7)
    C4 0.0471(10) 0.0597(11) 0.0266(7) -0.0070(8) -0.0034(7) -0.0035(7)
    C5 0.0343(8) 0.0374(8) 0.0349(8) -0.0048(6) 0.0025(6) -0.0014(6)
    C6 0.0318(8) 0.0527(10) 0.0379(8) -0.0086(7) -0.0059(6) -0.0035(7)
    C7 0.0334(8) 0.0469(9) 0.0287(7) -0.0099(6) -0.0040(6) -0.0046(6)
    C8 0.0421(10) 0.0553(11) 0.0406(9) -0.0013(8) 0.0036(8) 0.0016(8)
    C9 0.0281(7) 0.0340(7) 0.0323(7) -0.0042(5) -0.0067(6) -0.0002(6)
    C10 0.0364(8) 0.0381(8) 0.0436(9) -0.0124(6) -0.0148(7) 0.0002(7)
    C11 0.0466(9) 0.0285(7) 0.0422(8) -0.0065(6) -0.0158(7) -0.0061(6)
    C12 0.0349(7) 0.0258(6) 0.0296(7) 0.0007(5) -0.0077(6) -0.0015(5)
    C13 0.0276(7) 0.0275(6) 0.0323(7) -0.0032(5) -0.0052(5) -0.0024(5)
    C14 0.0373(8) 0.0257(6) 0.0367(8) 0.0032(6) -0.0080(6) -0.0054(6)
    C15 0.0511(10) 0.0477(10) 0.0367(9) 0.0030(8) -0.0089(8) 0.0050(7)
    C16 0.0596(13) 0.0810(16) 0.0555(12) -0.0073(11) -0.0190(10) -0.0058(11)
    C17 0.0395(9) 0.0476(9) 0.0434(9) 0.0054(7) -0.0015(7) -0.0057(8)
    C18 0.0576(14) 0.099(2) 0.093(2) -0.0287(14) -0.0102(13) 0.0008(16)
_geom_special_details
;
 All esds (except the esd in the dihedral angle between two l.s. planes)
 are estimated using the full covariance matrix.  The cell esds are taken
 into account individually in the estimation of esds in distances, angles
 and torsion angles; correlations between esds in cell parameters are only
 used when they are defined by crystal symmetry.  An approximate (isotropic)
 treatment of cell esds is used for estimating esds involving l.s. planes.
;
loop_
    _geom_bond_atom_site_label_1
    _geom_bond_atom_site_label_2
    _geom_bond_site_symmetry_2
    _geom_bond_distance
    _geom_bond_publ_flag
    Zn1 O2 . 2.0842(10) yes
    Zn1 O2 2 2.0842(10) ?
    Zn1 O4 . 2.1503(11) yes
    Zn1 O4 2 2.1503(11) ?
    Zn1 N2 . 2.1501(11) yes
    Zn1 N2 2 2.1501(11) ?
    O1 C1 . 1.2436(19) ?
    O2 C1 . 1.2584(18) ?
    O3 C14 . 1.231(2) ?
    O4 H41 . 0.83(2) ?
    O4 H42 . 0.82(2) ?
    N2 C9 . 1.3348(19) ?
    N2 C13 . 1.3389(17) ?
    N3 C14 . 1.334(2) ?
    N3 C15 . 1.472(2) ?
    N3 C17 . 1.467(2) ?
    C1 C2 . 1.513(2) ?
    C2 C3 . 1.389(2) ?
    C2 C7 . 1.386(2) ?
    C3 C4 . 1.380(2) ?
    C3 H3 . 0.9300 ?
    C4 H4 . 0.9300 ?
    C5 C4 . 1.393(2) ?
    C5 C6 . 1.382(2) ?
    C5 C8 . 1.446(2) ?
    C6 H6 . 0.9300 ?
    C7 C6 . 1.384(2) ?
    C7 H7 . 0.9300 ?
    C8 N1 . 1.135(3) ?
    C9 C10 . 1.385(2) ?
    C9 H9 . 0.9300 ?
    C10 H10 . 0.9300 ?
    C11 C10 . 1.383(2) ?
    C11 H11 . 0.9300 ?
    C12 C11 . 1.385(2) ?
    C12 C14 . 1.509(2) ?
    C13 C12 . 1.384(2) ?
    C13 H13 . 0.9300 ?
    C15 C16 . 1.510(3) ?
    C15 H15A . 0.9700 ?
    C15 H15B . 0.9700 ?
    C16 H16A . 0.9600 ?
    C16 H16B . 0.9600 ?
    C16 H16C . 0.9600 ?
    C17 C18 . 1.508(3) ?
    C17 H17A . 0.9700 ?
    C17 H17B . 0.9700 ?
    C18 H18A . 0.9600 ?
    C18 H18B . 0.9600 ?
    C18 H18C . 0.9600 ?
loop_
    _geom_angle_atom_site_label_1
    _geom_angle_atom_site_label_2
    _geom_angle_atom_site_label_3
    _geom_angle_site_symmetry_1
    _geom_angle_site_symmetry_3
    _geom_angle
    _geom_angle_publ_flag
    O2 Zn1 O2 . 2 180.00(7) ?
    O2 Zn1 O4 . . 89.94(5) .
    O2 Zn1 O4 2 . 90.06(5) .
    O2 Zn1 O4 . 2 90.06(5) ?
    O2 Zn1 O4 2 2 89.94(5) ?
    O2 Zn1 N2 . . 88.48(4) .
    O2 Zn1 N2 2 . 91.52(4) .
    O2 Zn1 N2 . 2 91.52(4) ?
    O2 Zn1 N2 2 2 88.48(4) ?
    O4 Zn1 O4 2 . 180.00(10) ?
    N2 Zn1 O4 . . 92.36(5) .
    N2 Zn1 O4 2 . 87.64(5) .
    N2 Zn1 O4 . 2 87.64(5) ?
    N2 Zn1 O4 2 2 92.36(5) ?
    N2 Zn1 N2 2 . 180.00(6) ?
    C1 O2 Zn1 . . 127.55(9) ?
    Zn1 O4 H41 . . 101.6(16) ?
    Zn1 O4 H42 . . 135.9(16) ?
    H41 O4 H42 . . 106(2) ?
    C9 N2 Zn1 . . 122.37(9) ?
    C9 N2 C13 . . 118.12(12) ?
    C13 N2 Zn1 . . 119.50(9) ?
    C14 N3 C15 . . 124.36(14) ?
    C14 N3 C17 . . 118.81(14) ?
    C17 N3 C15 . . 116.34(14) ?
    O1 C1 O2 . . 126.05(14) ?
    O1 C1 C2 . . 117.65(14) ?
    O2 C1 C2 . . 116.30(13) ?
    C3 C2 C1 . . 120.47(14) ?
    C7 C2 C3 . . 119.42(14) ?
    C7 C2 C1 . . 120.10(13) ?
    C2 C3 H3 . . 119.8 ?
    C4 C3 C2 . . 120.43(15) ?
    C4 C3 H3 . . 119.8 ?
    C3 C4 C5 . . 119.49(15) ?
    C3 C4 H4 . . 120.3 ?
    C5 C4 H4 . . 120.3 ?
    C4 C5 C8 . . 120.56(16) ?
    C6 C5 C4 . . 120.54(15) ?
    C6 C5 C8 . . 118.90(16) ?
    C5 C6 C7 . . 119.41(15) ?
    C5 C6 H6 . . 120.3 ?
    C7 C6 H6 . . 120.3 ?
    C2 C7 H7 . . 119.7 ?
    C6 C7 C2 . . 120.68(15) ?
    C6 C7 H7 . . 119.7 ?
    N1 C8 C5 . . 178.4(2) ?
    N2 C9 C10 . . 122.61(14) ?
    N2 C9 H9 . . 118.7 ?
    C10 C9 H9 . . 118.7 ?
    C9 C10 H10 . . 120.6 ?
    C11 C10 C9 . . 118.88(14) ?
    C11 C10 H10 . . 120.6 ?
    C10 C11 C12 . . 118.92(14) ?
    C10 C11 H11 . . 120.5 ?
    C12 C11 H11 . . 120.5 ?
    C11 C12 C14 . . 124.06(13) ?
    C13 C12 C11 . . 118.44(13) ?
    C13 C12 C14 . . 117.28(13) ?
    N2 C13 C12 . . 122.99(13) ?
    N2 C13 H13 . . 118.5 ?
    C12 C13 H13 . . 118.5 ?
    O3 C14 N3 . . 123.94(14) ?
    O3 C14 C12 . . 117.46(14) ?
    N3 C14 C12 . . 118.58(13) ?
    N3 C15 C16 . . 112.80(17) ?
    N3 C15 H15A . . 109.0 ?
    N3 C15 H15B . . 109.0 ?
    C16 C15 H15A . . 109.0 ?
    C16 C15 H15B . . 109.0 ?
    H15A C15 H15B . . 107.8 ?
    C15 C16 H16A . . 109.5 ?
    C15 C16 H16B . . 109.5 ?
    C15 C16 H16C . . 109.5 ?
    H16A C16 H16B . . 109.5 ?
    H16A C16 H16C . . 109.5 ?
    H16B C16 H16C . . 109.5 ?
    N3 C17 C18 . . 112.50(18) ?
    N3 C17 H17A . . 109.1 ?
    N3 C17 H17B . . 109.1 ?
    C18 C17 H17A . . 109.1 ?
    C18 C17 H17B . . 109.1 ?
    H17A C17 H17B . . 107.8 ?
    C17 C18 H18A . . 109.5 ?
    C17 C18 H18B . . 109.5 ?
    C17 C18 H18C . . 109.5 ?
    H18A C18 H18B . . 109.5 ?
    H18A C18 H18C . . 109.5 ?
    H18B C18 H18C . . 109.5 ?
loop_
    _geom_torsion_atom_site_label_1
    _geom_torsion_atom_site_label_2
    _geom_torsion_atom_site_label_3
    _geom_torsion_atom_site_label_4
    _geom_torsion_site_symmetry_1
    _geom_torsion_site_symmetry_2
    _geom_torsion_site_symmetry_3
    _geom_torsion_site_symmetry_4
    _geom_torsion
    _geom_torsion_publ_flag
    O4 Zn1 O2 C1 . . . . 153.35(13) ?
    O4 Zn1 O2 C1 2 . . . -26.65(13) ?
    N2 Zn1 O2 C1 . . . . 60.99(12) ?
    N2 Zn1 O2 C1 2 . . . -119.01(12) ?
    O2 Zn1 N2 C9 . . . . -144.71(12) ?
    O2 Zn1 N2 C9 2 . . . 35.29(12) ?
    O2 Zn1 N2 C13 . . . . 34.08(11) ?
    O2 Zn1 N2 C13 2 . . . -145.92(11) ?
    O4 Zn1 N2 C9 . . . . 125.41(12) ?
    O4 Zn1 N2 C9 2 . . . -54.59(12) ?
    O4 Zn1 N2 C13 . . . . -55.80(11) ?
    O4 Zn1 N2 C13 2 . . . 124.20(11) ?
    Zn1 O2 C1 O1 . . . . 25.4(2) ?
    Zn1 O2 C1 C2 . . . . -154.52(10) ?
    Zn1 N2 C9 C10 . . . . 177.24(12) ?
    C13 N2 C9 C10 . . . . -1.6(2) ?
    Zn1 N2 C13 C12 . . . . -176.49(11) ?
    C9 N2 C13 C12 . . . . 2.3(2) ?
    C15 N3 C14 O3 . . . . -172.38(18) ?
    C15 N3 C14 C12 . . . . 5.8(2) ?
    C17 N3 C14 O3 . . . . -0.7(3) ?
    C17 N3 C14 C12 . . . . 177.46(14) ?
    C14 N3 C15 C16 . . . . -121.41(19) ?
    C17 N3 C15 C16 . . . . 66.7(2) ?
    C14 N3 C17 C18 . . . . -99.1(2) ?
    C15 N3 C17 C18 . . . . 73.3(2) ?
    O1 C1 C2 C3 . . . . -8.8(2) ?
    O1 C1 C2 C7 . . . . 170.29(16) ?
    O2 C1 C2 C3 . . . . 171.11(15) ?
    O2 C1 C2 C7 . . . . -9.8(2) ?
    C1 C2 C3 C4 . . . . 177.77(16) ?
    C7 C2 C3 C4 . . . . -1.4(3) ?
    C1 C2 C7 C6 . . . . -177.60(15) ?
    C3 C2 C7 C6 . . . . 1.5(2) ?
    C2 C3 C4 C5 . . . . 0.0(3) ?
    C6 C5 C4 C3 . . . . 1.2(3) ?
    C8 C5 C4 C3 . . . . -178.01(18) ?
    C4 C5 C6 C7 . . . . -1.0(3) ?
    C8 C5 C6 C7 . . . . 178.20(17) ?
    C2 C7 C6 C5 . . . . -0.4(3) ?
    N2 C9 C10 C11 . . . . -0.1(2) ?
    C12 C11 C10 C9 . . . . 1.1(2) ?
    C13 C12 C11 C10 . . . . -0.4(2) ?
    C14 C12 C11 C10 . . . . 174.11(15) ?
    C11 C12 C14 O3 . . . . -107.28(19) ?
    C11 C12 C14 N3 . . . . 74.5(2) ?
    C13 C12 C14 O3 . . . . 67.3(2) ?
    C13 C12 C14 N3 . . . . -111.00(17) ?
    N2 C13 C12 C11 . . . . -1.4(2) ?
    N2 C13 C12 C14 . . . . -176.26(13) ?
loop_
    _geom_hbond_atom_site_label_D
    _geom_hbond_atom_site_label_H
    _geom_hbond_atom_site_label_A
    _geom_hbond_site_symmetry_A
    _geom_hbond_distance_DH
    _geom_hbond_distance_HA
    _geom_hbond_distance_DA
    _geom_hbond_angle_DHA
    _geom_hbond_publ_flag
    O4 H41 O1 2_555 0.83(2) 1.84(2) 2.6419(19) 161(2) yes
    O4 H42 O3 2_645 0.82(2) 2.03(2) 2.827(2) 163(2) yes
_iucr_refine_instructions_details
;
TITL taek_ay2_0m_a in P -1
CELL  0.71073   7.4916   8.5915  15.0343   86.363   75.894   74.390
ZERR     1.00   0.0003   0.0003   0.0006    0.003    0.002    0.002
LATT   1
SFAC  C        2.31000 20.84392  1.02000 10.20751   1.58860   0.56870 =
         0.86500  51.65125   0.21560   0.003   0.002    11.500   0.770  12.011
SFAC  H        0.49300 10.51091  0.32291 26.12573   0.14019   3.14236 =
         0.04081  57.79977   0.00304   0.000   0.000     0.620   0.320   1.008
SFAC  N       12.21261  0.00570  3.13220  9.89331   2.01250  28.99754 =
         1.16630   0.58260 -11.52901   0.006   0.003    19.600   0.700  14.007
SFAC  O        3.04850 13.27711  2.28680  5.70111   1.54630   0.32390 =
         0.86700  32.90894   0.25080   0.011   0.006    32.500   0.660  15.999
SFAC  ZN      14.07431  3.26550  7.03181  0.23330   5.16521  10.31631 =
         2.41000  58.70976   1.30410   0.284   1.430  5860.000   1.330  65.390
UNIT  36   40   6    8    1
MERG   2
FMAP   2
PLAN   20
ACTA
BOND   $H
CONF
LIST   4
L.S.  10
WGHT    0.045800    0.276900
FVAR       0.76408
H41   2    0.115037   -0.109588    0.136630    11.00000    0.05623
H42   2    0.277046   -0.190691    0.084809    11.00000    0.05858
MOLE    1
ZN1   5    0.000000    0.000000    0.000000    10.50000    0.02409    0.02632 =
         0.02797   -0.00585   -0.00370   -0.00158
O2    4    0.231972    0.019758   -0.105442    11.00000    0.02891    0.04152 =
         0.02970   -0.00612   -0.00137   -0.00985
O4    4    0.190749   -0.108417    0.086226    11.00000    0.03095    0.04881 =
         0.03752   -0.00198   -0.01133    0.00479
N2    3    0.020135   -0.229963   -0.055964    11.00000    0.02682    0.02629 =
         0.02969   -0.00316   -0.00494   -0.00187
O3    4    0.512951   -0.627180   -0.118341    11.00000    0.05009    0.06210 =
         0.04190   -0.00929   -0.01646    0.02119
C13   1    0.191615   -0.324449   -0.095734    11.00000    0.02762    0.02751 =
         0.03230   -0.00235   -0.00520   -0.00319
AFIX  43
H13   2    0.299356   -0.290711   -0.095207    11.00000   -1.20000
AFIX   0
O1    4    0.106664    0.067884   -0.227783    11.00000    0.03168    0.09542 =
         0.03896    0.00239   -0.00797   -0.00148
N3    3    0.484271   -0.584880   -0.265035    11.00000    0.03924    0.03492 =
         0.03530   -0.00214   -0.00497    0.00608
C12   1    0.215831   -0.469996   -0.137579    11.00000    0.03487    0.02580 =
         0.02958   -0.00153   -0.00773    0.00067
C9    1   -0.133334   -0.281963   -0.054140    11.00000    0.02807    0.03397 =
         0.03229   -0.00023   -0.00667   -0.00422
AFIX  43
H9    2   -0.252760   -0.218331   -0.025327    11.00000   -1.20000
AFIX   0
C14   1    0.417807   -0.568995   -0.174410    11.00000    0.03728    0.02568 =
         0.03668   -0.00541   -0.00798    0.00323
C5    1    0.804351   -0.125721   -0.364233    11.00000    0.03430    0.03742 =
         0.03494   -0.00138    0.00249   -0.00485
C1    1    0.242843    0.023037   -0.190365    11.00000    0.02951    0.03142 =
         0.03429   -0.00173   -0.00404   -0.00745
C2    1    0.440798   -0.033272   -0.251734    11.00000    0.03143    0.03035 =
         0.02836   -0.00007   -0.00332   -0.00943
C11   1    0.055542   -0.521784   -0.136558    11.00000    0.04664    0.02849 =
         0.04223   -0.00610   -0.01578   -0.00653
AFIX  43
H11   2    0.066935   -0.618743   -0.164394    11.00000   -1.20000
AFIX   0
C7    1    0.599546   -0.061366   -0.215249    11.00000    0.03336    0.04688 =
         0.02872   -0.00460   -0.00400   -0.00990
AFIX  43
H7    2    0.583616   -0.049340   -0.152531    11.00000   -1.20000
AFIX   0
C10   1   -0.121783   -0.426946   -0.093460    11.00000    0.03642    0.03812 =
         0.04357    0.00022   -0.01475   -0.01240
AFIX  43
H10   2   -0.231393   -0.459957   -0.090925    11.00000   -1.20000
AFIX   0
C3    1    0.465348   -0.055193   -0.345128    11.00000    0.03719    0.05640 =
         0.03212   -0.00147   -0.00936   -0.00910
AFIX  43
H3    2    0.359288   -0.038751   -0.369766    11.00000   -1.20000
AFIX   0
C4    1    0.646101   -0.101210   -0.401586    11.00000    0.04713    0.05968 =
         0.02657   -0.00353   -0.00341   -0.00699
AFIX  43
H4    2    0.662130   -0.115743   -0.464092    11.00000   -1.20000
AFIX   0
C17   1    0.682966   -0.675238   -0.301315    11.00000    0.03952    0.04762 =
         0.04340   -0.00568   -0.00152    0.00538
AFIX  23
H17A  2    0.689318   -0.741010   -0.352680    11.00000   -1.20000
H17B  2    0.726727   -0.747262   -0.254184    11.00000   -1.20000
AFIX   0
C6    1    0.781545   -0.107134   -0.271174    11.00000    0.03178    0.05271 =
         0.03792   -0.00345   -0.00590   -0.00860
AFIX  43
H6    2    0.887550   -0.125217   -0.246344    11.00000   -1.20000
AFIX   0
C15   1    0.379978   -0.500211   -0.332827    11.00000    0.05114    0.04767 =
         0.03674    0.00497   -0.00887    0.00300
AFIX  23
H15A  2    0.451416   -0.429935   -0.369335    11.00000   -1.20000
H15B  2    0.257660   -0.432930   -0.300795    11.00000   -1.20000
AFIX   0
C8    1    0.995131   -0.168933   -0.422355    11.00000    0.04207    0.05534 =
         0.04058    0.00162    0.00363   -0.00134
N1    3    1.146532   -0.202794   -0.466222    11.00000    0.04923    0.09581 =
         0.05492   -0.00028    0.01113    0.00451
C16   1    0.347386   -0.614433   -0.395809    11.00000    0.05956    0.08097 =
         0.05553   -0.00580   -0.01897   -0.00732
AFIX  37
H16A  2    0.271990   -0.553666   -0.435871    11.00000   -1.50000
H16B  2    0.281488   -0.687426   -0.359954    11.00000   -1.50000
H16C  2    0.467953   -0.674846   -0.431656    11.00000   -1.50000
AFIX   0
C18   1    0.813745   -0.566022   -0.332406    11.00000    0.05761    0.09924 =
         0.09313    0.00077   -0.01025   -0.02870
AFIX  37
H18A  2    0.942623   -0.630419   -0.352656    11.00000   -1.50000
H18B  2    0.805294   -0.498421   -0.282286    11.00000   -1.50000
H18C  2    0.776560   -0.499710   -0.382066    11.00000   -1.50000
HKLF 4
REM  taek_ay2_0m_a in P -1
REM R1 =  0.0316 for   4029 Fo > 4sig(Fo)  and  0.0353 for all   4366 data
REM    242 parameters refined using      0 restraints
END
WGHT      0.0457      0.2778
REM Highest difference peak  0.557,  deepest hole -0.229,  1-sigma level  0.056
Q1    1   0.0000 -0.5000  0.0000  10.50000  0.05    0.56
Q2    1   0.0044 -0.2241 -0.0007  11.00000  0.05    0.54
Q3    1  -0.0630 -0.0069  0.0580  11.00000  0.05    0.36
Q4    1   0.0247  0.0988  0.0135  11.00000  0.05    0.35
Q5    1   0.3142 -0.5126 -0.1609  11.00000  0.05    0.33
Q6    1   0.4568 -0.6827 -0.1319  11.00000  0.05    0.33
Q7    1   0.4829 -0.5407 -0.2283  11.00000  0.05    0.31
Q8    1   0.2031 -0.4005 -0.1213  11.00000  0.05    0.31
Q9    1   0.4574 -0.0240 -0.3005  11.00000  0.05    0.31
Q10   1   0.4552 -0.0713 -0.2900  11.00000  0.05    0.30
Q11   1   0.5101 -0.0223 -0.2399  11.00000  0.05    0.30
Q12   1   0.1359 -0.0189 -0.2255  11.00000  0.05    0.29
Q13   1   0.7985 -0.1318 -0.3198  11.00000  0.05    0.29
Q14   1  -0.1203 -0.3758 -0.0573  11.00000  0.05    0.28
Q15   1   0.1433 -0.5014 -0.1324  11.00000  0.05    0.26
Q16   1   0.3457 -0.0127 -0.2223  11.00000  0.05    0.26
Q17   1  -0.0353 -0.2635 -0.0553  11.00000  0.05    0.26
Q18   1   0.2291 -0.0338 -0.1436  11.00000  0.05    0.26
Q19   1   0.7265 -0.1392 -0.3760  11.00000  0.05    0.26
Q20   1  -0.0292 -0.4812 -0.1040  11.00000  0.05    0.26
;
data_global
_journal_date_recd_electronic     2016-08-10
_journal_date_accepted     2016-08-29
_journal_name_full     'Acta Crystallographica, Section E'
_journal_year     2016
_journal_volume     72
_journal_issue     10
_journal_page_first     1374
_journal_page_last     1376
_journal_paper_category     GM
_journal_paper_doi     10.1107/S2056989016013815
_journal_coeditor_code     XU5890
_publ_contact_author
;
Dr. Tuncer H\"okelek
Hacettepe University
Department of Physics
06800 Beytepe
Ankara
Turkey
;
_publ_contact_author_email     merzifon@hacettepe.edu.tr
_publ_contact_author_fax     '90(312)2352550'
_publ_contact_author_phone     '90(312)2977242'
_publ_section_title
;\
Crystal structure of
<i>trans</i>-diaquabis(4-cyanobenzoato-\k<i>O</i>)bis(<i>N</i>,<i>N</i>-\
diethylnicotinamide-\k<i>N</i>)zinc(II)
;
loop_
    _publ_author_name
    _publ_author_address
    'Akduran, Nurcan'
;
SANAEM
Saray Mahallesi
Atom Caddesi, No:27
06980 Saray-Kazan
Ankara
Turkey
;
    'Necefo\(glu, Hacali'
;
Department of Chemistry
Kafkas University
36100 Kars
Turkey
International Scientific Research Centre
Baku State University
1148 Baku
Azerbaijan
;
    'Aydo\(gdu, \"Omer'
;
Department of Chemistry
Kafkas University
36100 Kars
Turkey
;
    'H\"okelek, Tuncer'
;
Department of Physics
Hacettepe University
06800 Beytepe
Ankara
Turkey
;
_publ_section_synopsis
;
In the crystal, the title centrosymmetric Zn^II^ complex molecules are linked
by O---H...O hydrogen bonds into supramolecular chains propagating along the
[110] direction.
;
