# Supplementary material for: Crystal structure of trans-di­aqua­bis­(4-cyano­benzoato-κO)bis­(N,N-di­ethyl­nicotinamide-κN)zinc(II)
Source: Acta Crystallogr E Crystallogr Commun. 2016 Sep 5;72(Pt 10):1374–6. doi: 10.1107/S2056989016013815 (PMC5050756; doi:10.1107/S2056989016013815)
Supplement: Supplementary file 2 [file e-72-01374-Isup2.hkl]

#
# h,k,l, Fc-squared, Fo-squared, sigma(Fo-squared) and status flag
#
data_I
_shelx_title ' taek_ay2_0m_a in P -1'
_shelx_refln_list_code          4
_shelx_F_calc_maximum      125.12
_exptl_crystal_F_000       391.92
_reflns_d_resolution_high  0.7506
 
loop_
 _symmetry_equiv_pos_as_xyz
 'x, y, z'
 '-x, -y, -z'
 
_cell_length_a     7.4916
_cell_length_b     8.5915
_cell_length_c    15.0343
_cell_angle_alpha  86.363
_cell_angle_beta   75.894
_cell_angle_gamma  74.390
 
_shelx_F_squared_multiplier     1.000
 
loop_
 _refln_index_h
 _refln_index_k
 _refln_index_l
 _refln_F_squared_calc
 _refln_F_squared_meas
 _refln_F_squared_sigma
 _refln_observed_status
   1   0   0      732.33      827.70      7.64 o
   2   0   0      109.92      128.06      1.37 o
   3   0   0      285.89      340.37      2.38 o
   4   0   0      746.32      832.44      6.09 o
   5   0   0      880.85      894.90      7.02 o
   6   0   0      293.66      300.40      3.02 o
   7   0   0       13.58       15.87      0.85 o
   8   0   0       95.02       96.07      3.20 o
   9   0   0      126.55      140.09      7.19 o
  -9   1   0      121.50      133.24      7.37 o
  -8   1   0       30.24       29.54      1.66 o
  -7   1   0        1.00        1.10      0.65 o
  -6   1   0        8.93        9.19      0.77 o
  -5   1   0      507.00      495.84      5.01 o
  -4   1   0      608.36      557.31      4.49 o
  -3   1   0      769.67      794.93      5.71 o
  -2   1   0       10.74       12.05      0.40 o
  -1   1   0     1728.96     1848.20     15.87 o
   0   1   0     1328.61     1546.51     19.53 o
   1   1   0     1587.49     1698.66     15.20 o
   2   1   0      123.75      121.31      0.90 o
   3   1   0       49.35       52.95      0.58 o
   4   1   0      368.20      380.18      2.75 o
   5   1   0      767.75      710.43      5.33 o
   6   1   0       25.95       25.55      0.89 o
   7   1   0      413.94      397.77      4.56 o
   8   1   0      122.47      128.45      6.00 o
   9   1   0       78.59       85.13      6.00 o
  -8   2   0        9.32        6.38      1.20 o
  -7   2   0        3.01        1.64      0.84 o
  -6   2   0       10.15       12.47      0.81 o
  -5   2   0      361.01      364.76      3.81 o
  -4   2   0      404.98      398.26      3.98 o
  -3   2   0      109.69      158.31      1.77 o
  -2   2   0      248.05      240.15      2.53 o
  -1   2   0      130.70      129.95      1.19 o
   0   2   0     8761.14     9495.81     68.49 o
   1   2   0     1265.31     1422.00      8.78 o
   2   2   0      229.01      190.11      1.42 o
   3   2   0      443.43      436.31      2.76 o
   4   2   0      444.20      442.31      2.76 o
   5   2   0      448.00      424.16      3.16 o
   6   2   0      211.51      205.14      2.03 o
   7   2   0        6.56        7.45      1.18 o
   8   2   0      125.77      128.24      3.99 o
   9   2   0      122.11      138.55      6.68 o
  -8   3   0       43.52       47.43      2.06 o
  -7   3   0        7.62        7.51      0.97 o
  -6   3   0      108.04       99.63      2.17 o
  -5   3   0        2.09        1.98      0.60 o
  -4   3   0      785.89      764.05      7.45 o
  -3   3   0      458.61      446.91      3.84 o
  -2   3   0      179.29      166.91      1.72 o
  -1   3   0      309.23      305.27      2.40 o
   0   3   0      707.61      731.43      5.47 o
   1   3   0     1790.89     2000.54     13.54 o
   2   3   0      582.10      561.05      3.88 o
   3   3   0        8.09       16.79      0.79 o
   4   3   0       93.66       67.82      0.98 o
   5   3   0        6.46        4.70      0.44 o
   6   3   0        4.26        5.85      0.61 o
   7   3   0      270.58      261.03      3.60 o
   8   3   0       61.63       63.06      2.92 o
  -7   4   0       16.55       15.68      1.36 o
  -6   4   0       10.07       14.85      1.10 o
  -5   4   0      106.92       95.87      2.45 o
  -4   4   0      238.70      255.10      3.28 o
  -3   4   0      401.30      409.60      4.15 o
  -2   4   0      749.42      828.26      6.90 o
  -1   4   0     1471.16     1514.01     13.30 o
   0   4   0      337.64      350.16      3.46 o
   1   4   0      609.01      625.65      5.33 o
   2   4   0       17.33       14.41      0.62 o
   3   4   0     1385.90     1389.51     10.41 o
   4   4   0      412.80      411.51      3.51 o
   5   4   0      381.33      432.09      5.59 o
   6   4   0       43.00       70.40      5.48 o
   7   4   0      493.29      453.34      7.66 o
   8   4   0       95.18       98.41      3.24 o
   9   4   0       17.92       14.12      4.02 o
  -7   5   0       32.31       34.52      2.02 o
  -6   5   0       17.28       17.94      1.17 o
  -5   5   0        5.67        6.44      1.20 o
  -4   5   0      467.43      454.83      6.09 o
  -3   5   0      266.14      260.89      3.81 o
  -2   5   0     1062.06     1011.85     10.25 o
  -1   5   0      315.88      311.94      3.32 o
   0   5   0      207.93      204.51      2.17 o
   1   5   0        1.47        4.86      0.80 o
   2   5   0      834.84      855.76      6.85 o
   3   5   0      128.01      124.10      1.73 o
   4   5   0      566.80      520.76      4.73 o
   5   5   0       82.63       76.27      1.63 o
   6   5   0       92.38       89.10      1.82 o
   7   5   0      465.02      441.82      5.11 o
   8   5   0      102.63       98.02      3.49 o
   9   5   0       42.78       42.26     20.38 o
  -6   6   0       97.95      101.01      3.28 o
  -5   6   0       81.58       81.28      2.39 o
  -4   6   0      194.11      197.63      3.28 o
  -3   6   0       25.84       24.75      1.20 o
  -2   6   0        9.48       11.79      1.20 o
  -1   6   0      406.17      390.39      4.50 o
   0   6   0       78.40       79.42      1.49 o
   1   6   0      231.59      240.63      2.33 o
   2   6   0       30.66       24.06      0.59 o
   3   6   0     1151.39     1128.52     11.23 o
   4   6   0      385.50      359.60      3.72 o
   5   6   0      216.39      217.03      3.35 o
   6   6   0        0.92       -0.61      0.84 o
   7   6   0       79.48       95.66      2.27 o
   8   6   0       24.56       28.95      1.99 o
   9   6   0       40.43       43.56      3.45 o
  -5   7   0       88.74       92.09      3.01 o
  -4   7   0      128.67      129.22      3.02 o
  -3   7   0       12.59       11.81      1.06 o
  -2   7   0       66.26       62.46      1.79 o
  -1   7   0       47.36       43.88      1.41 o
   0   7   0      172.26      175.05      2.50 o
   1   7   0      320.36      317.62      3.33 o
   2   7   0        0.90        0.53      0.39 o
   3   7   0        8.62        8.25      0.74 o
   4   7   0       28.36       28.19      1.35 o
   5   7   0       12.25       10.63      0.89 o
   6   7   0       17.59       18.00      1.08 o
   7   7   0      136.81      132.86      2.96 o
   8   7   0        5.53       12.10      2.74 o
  -4   8   0       46.41       44.39      4.25 o
  -3   8   0       16.80       15.73      1.34 o
  -2   8   0      101.59       98.49      2.35 o
  -1   8   0      385.24      379.29      5.26 o
   0   8   0       81.77       88.07      1.79 o
   1   8   0       15.93       17.18      1.08 o
   2   8   0        1.64        0.82      0.62 o
   3   8   0      289.63      300.76      4.11 o
   4   8   0      277.10      265.12      3.96 o
   5   8   0      109.75      116.13      2.31 o
   6   8   0       24.06       22.43      1.38 o
   7   8   0        7.18        7.37      1.45 o
   8   8   0       21.76       18.11      2.03 o
  -3   9   0        0.47        1.90      1.00 o
  -2   9   0       11.06       12.54      1.70 o
  -1   9   0      131.75      133.18      4.62 o
   0   9   0      133.27      136.11      3.66 o
   1   9   0       98.94      100.40      2.50 o
   2   9   0        9.16        6.79      1.08 o
   3   9   0      137.85      131.67      2.80 o
   4   9   0       62.87       63.14      2.63 o
   5   9   0       90.57       92.64      2.74 o
   6   9   0        5.61        4.45      1.33 o
   7   9   0        3.93       -0.71      1.34 o
  -2  10   0        3.56        2.59      1.06 o
  -1  10   0       55.62       54.46      3.83 o
   0  10   0       50.01       61.80      2.63 o
   1  10   0       26.94       26.01      2.50 o
   2  10   0       11.63       15.29      1.56 o
   3  10   0      104.92       95.35      2.64 o
   4  10   0       60.68       65.01      3.27 o
   5  10   0        6.71        7.74      1.32 o
   6  10   0       25.83       25.98      1.99 o
   0  11   0        1.05        2.57      2.74 o
   1  11   0       20.05       24.15      4.28 o
   2  11   0        0.34        1.50      1.28 o
   3  11   0       64.63       53.21      2.66 o
   4  11   0        1.28        1.19      1.50 o
  -4 -11   1        0.24       -1.32      1.32 o
  -3 -11   1       12.09        9.94      1.47 o
  -2 -11   1        3.72        6.12      1.40 o
  -1 -11   1        2.65        5.82      2.06 o
   0 -11   1       19.88       19.01      5.82 o
  -6 -10   1       34.73       40.11      3.79 o
  -5 -10   1       14.52       18.22      1.55 o
  -4 -10   1       10.17       10.76      1.29 o
  -3 -10   1       27.08       28.82      1.99 o
  -2 -10   1      116.87      116.22      6.07 o
  -1 -10   1      105.35      100.29      3.32 o
   0 -10   1       16.17       20.97      1.68 o
   1 -10   1       75.42       82.07      2.35 o
   2 -10   1       11.05       10.31      1.27 o
  -7  -9   1       55.35       51.34      5.40 o
  -6  -9   1       25.22       24.35      1.81 o
  -5  -9   1       48.71       46.22      2.01 o
  -4  -9   1       82.83       82.95      2.25 o
  -3  -9   1       55.79       54.90      1.91 o
  -2  -9   1      154.38      147.23      2.76 o
  -1  -9   1       53.68       56.86      1.96 o
   0  -9   1      159.81      165.42      3.64 o
   1  -9   1        6.41        8.13      0.98 o
   2  -9   1       71.70       77.55      2.65 o
   3  -9   1       17.49       22.04      1.49 o
  -8  -8   1        1.89       -0.88      1.56 o
  -7  -8   1      151.20      149.37      3.41 o
  -6  -8   1       20.25       19.57      1.28 o
  -5  -8   1       20.60       22.68      1.24 o
  -4  -8   1       62.53       55.73      1.86 o
  -3  -8   1      166.60      166.64      2.95 o
  -2  -8   1      284.15      266.69      3.26 o
  -1  -8   1       24.64       26.58      1.08 o
   0  -8   1       53.36       57.43      1.40 o
   1  -8   1      328.48      332.57      6.90 o
   2  -8   1      257.76      255.09      4.04 o
   3  -8   1       56.31       52.14      1.95 o
   4  -8   1       69.92       66.00      2.34 o
  -8  -7   1       25.96       27.62      5.02 o
  -7  -7   1      124.73      116.70      2.62 o
  -6  -7   1       17.97       17.02      1.13 o
  -5  -7   1        0.60        1.18      0.72 o
  -4  -7   1       14.74       14.73      1.06 o
  -3  -7   1        7.33        6.48      0.65 o
  -2  -7   1      577.40      582.26      5.39 o
  -1  -7   1        3.58        2.57      0.47 o
   0  -7   1      235.32      234.13      2.61 o
   1  -7   1       55.96       57.76      1.33 o
   2  -7   1       14.38       12.89      1.22 o
   3  -7   1        0.97        0.92      0.80 o
   4  -7   1        1.02        1.63      0.90 o
   5  -7   1      100.01      111.38      6.07 o
  -9  -6   1       12.25       11.90      5.02 o
  -8  -6   1       10.29       11.49      1.68 o
  -7  -6   1       79.45       81.43      2.26 o
  -6  -6   1       17.61       14.42      1.06 o
  -5  -6   1       85.94       78.79      1.77 o
  -4  -6   1      624.45      613.22      5.59 o
  -3  -6   1      809.12      788.69      7.61 o
  -2  -6   1      169.26      164.44      1.75 o
  -1  -6   1      240.08      253.26      2.40 o
   0  -6   1       57.43       60.20      1.08 o
   1  -6   1      443.13      429.86      4.24 o
   2  -6   1      434.42      444.49      5.76 o
   3  -6   1        1.35        0.99      0.68 o
   4  -6   1        3.24        3.26      0.82 o
   5  -6   1       58.25       53.23      2.14 o
   6  -6   1      165.49      173.18      3.80 o
  -9  -5   1       37.79       43.16      5.82 o
  -8  -5   1      134.60      132.06      3.63 o
  -7  -5   1      107.99      101.64      2.43 o
  -6  -5   1       37.61       29.14      1.22 o
  -5  -5   1       27.16       24.69      1.05 o
  -4  -5   1      916.36      905.07      8.02 o
  -3  -5   1      892.46      894.38      7.55 o
  -2  -5   1      762.38      740.29      5.85 o
  -1  -5   1     1226.08     1224.03      9.08 o
   0  -5   1      298.62      288.38      2.89 o
   1  -5   1      417.47      411.12      3.73 o
   2  -5   1      510.73      502.64      4.76 o
   3  -5   1      325.02      312.53      3.80 o
   4  -5   1       13.74       14.18      0.97 o
   5  -5   1       53.85       54.63      2.01 o
   6  -5   1       40.78       39.42      1.86 o
   7  -5   1       50.93       54.61      2.53 o
  -9  -4   1        3.80        8.75      4.00 o
  -8  -4   1       74.76       75.26      3.49 o
  -7  -4   1       66.18       64.87      1.89 o
  -6  -4   1        8.95       11.83      2.55 o
  -5  -4   1      120.63      115.64      1.76 o
  -4  -4   1      612.31      586.28      5.11 o
  -3  -4   1     1001.34      971.74      8.43 o
  -2  -4   1     1157.20     1175.16      8.42 o
  -1  -4   1      221.08      276.81      2.74 o
   0  -4   1     1992.87     2139.15     20.62 o
   1  -4   1      660.56      710.27      6.82 o
   2  -4   1      531.94      559.09      4.32 o
   3  -4   1      206.95      222.02      2.73 o
   4  -4   1      190.07      213.87      3.28 o
   5  -4   1      822.47      801.85      7.67 o
   6  -4   1      144.58      141.12      2.83 o
   7  -4   1       49.83       54.46      2.11 o
  -9  -3   1       34.28       33.40     10.45 o
  -8  -3   1      109.18      109.49      4.09 o
  -7  -3   1      121.59      121.61      2.79 o
  -6  -3   1       98.27       95.42      1.91 o
  -5  -3   1       63.91       57.09      1.07 o
  -4  -3   1      611.26      562.75      4.79 o
  -3  -3   1      525.37      455.39      3.73 o
  -2  -3   1       97.61      109.57      1.09 o
  -1  -3   1       87.88       82.69      0.88 o
   0  -3   1      884.89      932.66      8.18 o
   1  -3   1      301.39      282.99      2.66 o
   2  -3   1      176.57      170.45      1.78 o
   3  -3   1      133.84      127.65      1.58 o
   4  -3   1       78.15       74.72      1.90 o
   5  -3   1     1079.23     1058.83      9.74 o
   6  -3   1       76.57       74.04      1.71 o
   7  -3   1       35.39       34.39      1.57 o
   8  -3   1       40.82       36.28      1.64 o
  -9  -2   1        9.17       11.13      3.25 o
  -8  -2   1      123.90      116.47      8.88 o
  -7  -2   1       69.17       71.86      2.68 o
  -6  -2   1      285.55      264.27      2.63 o
  -5  -2   1        9.89       10.91      0.43 o
  -4  -2   1      875.34      903.45      5.75 o
  -3  -2   1      173.21      166.27      1.62 o
  -2  -2   1     2799.10     2842.37     18.28 o
  -1  -2   1      659.68      698.06      4.51 o
   0  -2   1     8227.23     8705.36     96.44 o
   1  -2   1       56.46       61.30      0.80 o
   2  -2   1      128.70      119.59      1.20 o
   3  -2   1      358.78      349.97      3.31 o
   4  -2   1      727.65      716.47      8.03 o
   5  -2   1      844.66      817.50      8.13 o
   6  -2   1       18.15       16.52      1.08 o
   7  -2   1        4.09        3.89      0.88 o
   8  -2   1        0.55       -0.35      0.99 o
  -9  -1   1        1.49        1.20      3.08 o
  -8  -1   1       88.53       75.54      5.14 o
  -7  -1   1      310.17      290.50      3.98 o
  -6  -1   1     1101.58     1038.25      8.63 o
  -5  -1   1      997.72      973.26      6.85 o
  -4  -1   1      243.36      221.68      1.83 o
  -3  -1   1      476.73      437.12      3.35 o
  -2  -1   1     1569.23     1755.51     10.29 o
  -1  -1   1     3224.69     3199.12     21.52 o
   0  -1   1      158.88      150.90      1.86 o
   1  -1   1      932.51     1022.58      9.97 o
   2  -1   1      914.86      933.75      5.84 o
   3  -1   1      949.09     1004.33      7.09 o
   4  -1   1      593.69      618.04      4.94 o
   5  -1   1      939.10      896.86      7.76 o
   6  -1   1      298.95      289.61      4.85 o
   7  -1   1        1.80        1.32      0.79 o
   8  -1   1       43.85       47.89      1.78 o
   9  -1   1      119.44      125.49      6.08 o
  -9   0   1        9.17        9.08      3.43 o
  -8   0   1      115.86      123.79      3.79 o
  -7   0   1      121.54      132.21      2.37 o
  -6   0   1       74.03       85.14      1.45 o
  -5   0   1        5.30        7.31      0.48 o
  -4   0   1     1003.15     1122.94      7.73 o
  -3   0   1      376.44      461.33      3.07 o
  -2   0   1      921.53      980.84      9.93 o
  -1   0   1     3059.46     3202.87     34.81 o
   0   0   1     3778.09     4118.10     55.35 o
   1   0   1     4363.26     4832.17     43.59 o
   2   0   1      158.46      192.28      1.78 o
   3   0   1      260.16      286.82      1.92 o
   4   0   1     1065.03     1103.40      8.29 o
   5   0   1     1323.40     1387.77      9.67 o
   6   0   1        5.31        3.25      1.24 o
   7   0   1       26.92       29.39      1.45 o
   8   0   1       29.04       28.88      1.46 o
   9   0   1       98.08      115.43      6.68 o
  -8   1   1      106.42      113.33      4.28 o
  -7   1   1        3.98        5.90      0.78 o
  -6   1   1      132.81      120.58      1.97 o
  -5   1   1        2.09        0.25      0.40 o
  -4   1   1      291.46      288.58      2.45 o
  -3   1   1     1447.36     1493.05      9.54 o
  -2   1   1       27.19       28.45      0.53 o
  -1   1   1       34.02       26.50      0.41 o
   0   1   1      386.67      414.83      3.33 o
   1   1   1        6.03        4.93      0.13 o
   2   1   1      150.52      164.05      1.32 o
   3   1   1      157.73      163.22      1.24 o
   4   1   1      689.31      671.15      4.27 o
   5   1   1      334.47      329.57      2.62 o
   6   1   1       35.50       35.98      1.12 o
   7   1   1      124.64      117.47      2.16 o
   8   1   1        7.87        5.31      2.57 o
   9   1   1       34.78       35.97      4.11 o
  -8   2   1       86.60       92.02      2.90 o
  -7   2   1       82.37       74.94      1.99 o
  -6   2   1        0.99        2.53      0.69 o
  -5   2   1       31.74       28.64      1.23 o
  -4   2   1      115.00       98.40      1.53 o
  -3   2   1       27.83       22.20      0.98 o
  -2   2   1      104.34      128.27      1.20 o
  -1   2   1     1270.06     1325.20     12.86 o
   0   2   1      352.74      372.07      2.63 o
   1   2   1    15654.88    16706.54    103.90 o
   2   2   1       93.68      104.74      0.89 o
   3   2   1      364.33      401.98      2.51 o
   4   2   1      151.60      146.22      1.19 o
   5   2   1      437.02      411.22      3.01 o
   6   2   1        3.89        2.16      0.75 o
   7   2   1       66.94       66.15      1.72 o
   8   2   1       38.91       40.39      3.77 o
   9   2   1       74.57       73.82      5.65 o
  -8   3   1      234.64      260.00      4.84 o
  -7   3   1       32.02       29.53      1.69 o
  -6   3   1      153.67      136.37      2.57 o
  -5   3   1      175.11      166.79      2.46 o
  -4   3   1     1008.50      962.15      9.33 o
  -3   3   1      250.62      248.86      2.86 o
  -2   3   1      190.80      200.37      2.19 o
  -1   3   1       57.34       51.84      0.80 o
   0   3   1     3647.67     4028.80     29.02 o
   1   3   1     4585.98     4920.28     41.68 o
   2   3   1     1594.88     1614.23     11.12 o
   3   3   1      578.62      651.02      4.66 o
   4   3   1       17.64        8.19      0.41 o
   5   3   1       61.45       59.52      0.75 o
   6   3   1      325.38      312.97      2.72 o
   7   3   1      110.86      119.28      2.24 o
   8   3   1       30.70       29.18      2.23 o
   9   3   1       19.02       21.54      2.42 o
  -7   4   1       24.96       19.90      1.42 o
  -6   4   1        1.91        4.59      1.06 o
  -5   4   1       70.44       95.60      2.56 o
  -4   4   1      704.77      693.99     13.26 o
  -3   4   1     1156.32     1204.61     11.45 o
  -2   4   1       89.49      114.97      1.53 o
  -1   4   1      703.42      732.87      9.45 o
   0   4   1      777.25      781.64      5.88 o
   1   4   1     9088.25    10060.79     78.08 o
   2   4   1      122.44      103.54      1.98 o
   3   4   1     1375.43     1433.48     12.10 o
   4   4   1      101.31      123.43      2.79 o
   5   4   1      162.88      179.21      2.43 o
   6   4   1      349.92      338.79      3.71 o
   7   4   1       84.07       85.34      2.51 o
   8   4   1      130.35      134.71      3.63 o
   9   4   1       75.27       71.55     10.44 o
  -7   5   1        4.07        3.82      1.20 o
  -6   5   1        3.06        2.70      1.03 o
  -5   5   1       52.72       50.40      1.77 o
  -4   5   1      211.85      207.53      2.91 o
  -3   5   1      584.39      577.25      7.04 o
  -2   5   1      408.40      407.42      5.30 o
  -1   5   1      326.38      315.63      3.18 o
   0   5   1      279.71      259.26      2.46 o
   1   5   1      351.22      343.65      3.13 o
   2   5   1        1.40        3.34      0.25 o
   3   5   1      139.51      120.28      1.37 o
   4   5   1      575.57      552.55      5.15 o
   5   5   1      299.59      281.83      3.02 o
   6   5   1       53.82       53.16      1.75 o
   7   5   1       17.47       16.23      1.05 o
   8   5   1       93.04       96.24      3.40 o
  -6   6   1       11.25       12.18      2.08 o
  -5   6   1       35.38       38.22      1.82 o
  -4   6   1      163.06      164.58      3.38 o
  -3   6   1        1.12        1.03      0.76 o
  -2   6   1       36.24       37.83      1.57 o
  -1   6   1      145.47      145.14      2.11 o
   0   6   1      263.82      267.91      2.84 o
   1   6   1      266.94      269.20      2.87 o
   2   6   1       22.22       25.42      0.94 o
   3   6   1       83.79       87.83      1.37 o
   4   6   1      536.16      512.41      4.79 o
   5   6   1       73.48       74.00      1.53 o
   6   6   1       97.13       89.61      2.35 o
   7   6   1       56.19       45.32      1.56 o
   8   6   1       98.51      102.94      3.35 o
   9   6   1       58.92       74.19      7.96 o
  -5   7   1        4.61        3.40      1.16 o
  -4   7   1       19.06       19.27      2.08 o
  -3   7   1      199.47      193.29      4.74 o
  -2   7   1       35.38       36.65      1.57 o
  -1   7   1      494.26      482.25      7.37 o
   0   7   1      158.99      155.23      2.63 o
   1   7   1       85.42       78.04      1.90 o
   2   7   1       66.60       67.31      1.27 o
   3   7   1       92.87       95.49      1.57 o
   4   7   1        2.28        3.53      0.57 o
   5   7   1       49.17       47.15      1.38 o
   6   7   1        1.36        1.31      0.82 o
   7   7   1        4.32        3.34      1.35 o
   8   7   1      131.58      131.64     10.23 o
   9   7   1       14.60       11.99      2.53 o
  -4   8   1       44.35       44.41      2.29 o
  -3   8   1       15.85       16.01      1.28 o
  -2   8   1      134.62      135.27      2.78 o
  -1   8   1      254.78      239.84      3.78 o
   0   8   1      184.04      185.38      2.68 o
   1   8   1        8.21        9.41      0.76 o
   2   8   1        1.71        1.20      0.70 o
   3   8   1      110.86      105.14      2.32 o
   4   8   1      852.98      856.27     14.55 o
   5   8   1       85.10       90.09      2.59 o
   6   8   1       39.73       39.75      1.85 o
   7   8   1        1.13       -1.16      1.16 o
   8   8   1      102.00      108.71      5.08 o
  -3   9   1       43.39       43.86      2.00 o
  -2   9   1       20.72       18.67      1.53 o
  -1   9   1      198.61      196.72      3.48 o
   0   9   1      103.37      105.47      2.42 o
   1   9   1      143.43      135.96      3.24 o
   2   9   1       37.88       40.93      1.97 o
   3   9   1      158.22      160.68      2.92 o
   4   9   1       69.80       69.43      2.18 o
   5   9   1       57.04       62.86      2.37 o
   6   9   1       10.44       10.27      1.34 o
   7   9   1        1.80       -0.07      1.43 o
  -2  10   1        0.82       -1.00      1.00 o
  -1  10   1       20.68       18.85      1.42 o
   0  10   1       52.36       54.39      2.63 o
   1  10   1       10.12       12.41      1.28 o
   2  10   1       22.02       22.45      1.96 o
   3  10   1       38.90       42.79      2.28 o
   4  10   1       97.36      106.53      2.93 o
   5  10   1       12.56       10.67      1.49 o
   6  10   1       25.85       27.57      1.90 o
   1  11   1       31.27       33.23      3.43 o
   2  11   1        6.51        8.24      1.53 o
   3  11   1        7.85       10.64      1.56 o
   4  11   1       16.06       13.96      1.69 o
   5  11   1        0.53       -0.48      1.44 o
  -4 -11   2        8.91        7.79      1.53 o
  -3 -11   2        0.48        1.19      1.22 o
  -2 -11   2      109.75      100.82      3.19 o
  -1 -11   2        0.38        0.00      3.08 o
  -6 -10   2       59.97       63.60      5.67 o
  -5 -10   2        2.99        4.30      1.47 o
  -4 -10   2        1.62        1.64      1.07 o
  -3 -10   2       28.64       29.32      1.64 o
  -2 -10   2      191.15      169.25      4.71 o
  -1 -10   2       93.39       93.04      5.90 o
   0 -10   2       34.51       39.19      3.51 o
   1 -10   2       22.77       25.35      1.85 o
   2 -10   2       55.91       59.25      2.19 o
  -7  -9   2       12.60       10.16      1.74 o
  -6  -9   2       19.76       17.74      2.04 o
  -5  -9   2       36.08       41.03      1.93 o
  -4  -9   2      131.38      133.74      2.78 o
  -3  -9   2       51.23       42.79      3.69 o
  -2  -9   2      248.55      227.18      4.62 o
  -1  -9   2        1.72        1.13      0.85 o
   0  -9   2       20.52       19.23      1.22 o
   1  -9   2      113.48      124.29      2.88 o
   2  -9   2       18.08       21.44      1.99 o
   3  -9   2      115.41      120.52      3.20 o
  -8  -8   2       10.43        6.05      1.64 o
  -7  -8   2       38.86       34.15      2.71 o
  -6  -8   2       66.50       67.93      1.85 o
  -5  -8   2        1.80       -0.12      0.94 o
  -4  -8   2        1.70        1.42      0.81 o
  -3  -8   2       43.65       43.63      1.56 o
  -2  -8   2       72.27       66.92      1.76 o
  -1  -8   2        8.58       10.05      0.73 o
   0  -8   2       99.85       99.96      1.77 o
   1  -8   2       56.53       62.84      1.93 o
   2  -8   2      423.59      434.42      5.95 o
   3  -8   2       68.98       73.16      2.15 o
   4  -8   2        1.33        1.77      1.00 o
  -8  -7   2       17.55       18.10      2.57 o
  -7  -7   2        0.91        0.56      1.11 o
  -6  -7   2       33.82       29.95      1.44 o
  -5  -7   2       13.81       15.04      0.96 o
  -4  -7   2       81.72       73.64      2.69 o
  -3  -7   2       41.47       41.06      1.32 o
  -2  -7   2       95.66       91.13      1.41 o
  -1  -7   2       22.80       25.32      0.86 o
   0  -7   2      176.60      179.74      2.45 o
   1  -7   2      240.22      255.87      3.67 o
   2  -7   2       53.12       47.33      1.60 o
   3  -7   2        3.88        4.22      1.08 o
   4  -7   2       32.40       28.97      1.44 o
   5  -7   2      142.82      147.28      3.50 o
  -8  -6   2       41.52       47.28      3.64 o
  -7  -6   2        4.01        2.51      1.13 o
  -6  -6   2       66.53       71.29      1.67 o
  -5  -6   2       60.80       60.00      2.14 o
  -4  -6   2      253.17      238.28      2.92 o
  -3  -6   2      509.20      482.01      5.28 o
  -2  -6   2      243.81      251.20      2.40 o
  -1  -6   2       34.33       29.51      0.77 o
   0  -6   2      161.18      160.33      1.68 o
   1  -6   2      384.91      410.20      5.49 o
   2  -6   2      494.33      477.66      6.21 o
   3  -6   2       35.35       35.17      1.95 o
   4  -6   2        0.82        1.12      0.78 o
   5  -6   2      287.08      276.66      5.04 o
   6  -6   2       50.60       51.80      2.76 o
  -9  -5   2       18.11       15.71      8.56 o
  -8  -5   2       67.44       66.35      3.28 o
  -7  -5   2       91.85       89.76      2.12 o
  -6  -5   2      220.76      199.37      2.50 o
  -5  -5   2      137.84      136.38      1.95 o
  -4  -5   2      514.92      507.71      4.63 o
  -3  -5   2      688.63      675.83      5.87 o
  -2  -5   2      122.01      122.86      1.45 o
  -1  -5   2     1266.20     1344.06     12.14 o
   0  -5   2      613.38      621.27      5.70 o
   1  -5   2      868.16      880.79      7.87 o
   2  -5   2      345.59      335.69      3.33 o
   3  -5   2      104.08      107.99      1.72 o
   4  -5   2        5.27        4.18      0.77 o
   5  -5   2      179.70      176.91      3.50 o
   6  -5   2      133.22      137.99      3.04 o
   7  -5   2       17.57       16.60      1.52 o
  -9  -4   2        2.11        4.86      1.96 o
  -8  -4   2       31.63       32.98      2.15 o
  -7  -4   2       59.37       63.54      2.18 o
  -6  -4   2      239.83      255.67      2.83 o
  -5  -4   2        1.48        2.47      1.75 o
  -4  -4   2      148.94      157.69      7.86 o
  -3  -4   2      637.53      634.45      5.16 o
  -2  -4   2      952.01      949.34      7.90 o
  -1  -4   2      587.79      617.31      7.50 o
   0  -4   2      232.71      226.17     11.90 o
   1  -4   2     1038.34     1085.22     12.69 o
   2  -4   2      632.34      615.47      5.61 o
   3  -4   2      353.97      390.34      8.08 o
   4  -4   2      100.19      117.55      2.69 o
   5  -4   2      373.12      389.22      5.06 o
   6  -4   2       65.81       58.56      2.90 o
   7  -4   2      304.29      295.88      4.69 o
   8  -4   2       13.69        9.08      2.40 o
  -9  -3   2        2.03        5.48      8.74 o
  -8  -3   2       45.13       48.20      3.29 o
  -7  -3   2       24.16       24.95      1.28 o
  -6  -3   2       74.62       72.25      1.54 o
  -5  -3   2      186.71      179.92      2.27 o
  -4  -3   2        9.21        6.75      0.42 o
  -3  -3   2     1205.13     1121.26      9.23 o
  -2  -3   2      104.64       92.68      0.95 o
  -1  -3   2      795.26      795.23      8.14 o
   0  -3   2      872.99      972.50      8.69 o
   1  -3   2      583.46      594.90      5.42 o
   2  -3   2       56.43       47.23      0.70 o
   3  -3   2       19.53       14.00      0.96 o
   4  -3   2       57.78       55.80      1.45 o
   5  -3   2       43.65       48.05      2.08 o
   6  -3   2       65.19       68.64      1.63 o
   7  -3   2       40.46       36.80      1.60 o
   8  -3   2       85.41       87.17      2.50 o
  -8  -2   2       60.96       69.04      6.34 o
  -7  -2   2      115.27      114.05      2.61 o
  -6  -2   2       12.90       14.30      0.74 o
  -5  -2   2      144.55      132.54      1.48 o
  -4  -2   2      713.37      708.43      5.05 o
  -3  -2   2     2787.79     2996.93     19.74 o
  -2  -2   2     2091.63     2131.53     13.90 o
  -1  -2   2      115.95       82.59      0.80 o
   0  -2   2    11009.08    11831.74    102.08 o
   1  -2   2      234.19      281.06      3.08 o
   2  -2   2     1718.42     1791.83     15.66 o
   3  -2   2      737.41      790.97      5.72 o
   4  -2   2      377.87      362.40      3.92 o
   5  -2   2      145.42      139.52      1.83 o
   6  -2   2       39.39       40.90      1.45 o
   7  -2   2       45.30       40.59      1.45 o
   8  -2   2       18.31       16.27      1.63 o
  -9  -1   2        7.47        8.05      3.43 o
  -8  -1   2       93.92      100.70      5.48 o
  -7  -1   2      293.62      278.77      4.46 o
  -6  -1   2      692.82      654.94      9.34 o
  -5  -1   2      414.00      409.00      3.08 o
  -4  -1   2        3.89        2.47      0.27 o
  -3  -1   2     2459.58     2583.93     15.46 o
  -2  -1   2     1669.13     1708.53     10.24 o
  -1  -1   2      926.49      957.34      7.26 o
   0  -1   2      162.15      135.33      1.27 o
   1  -1   2     1201.96     1302.10     12.75 o
   2  -1   2      162.83      201.98      1.95 o
   3  -1   2      795.28      814.47      5.91 o
   4  -1   2     1165.87     1171.41     13.10 o
   5  -1   2       77.30       80.14      1.28 o
   6  -1   2      202.46      195.66      2.80 o
   7  -1   2        5.44        5.59      0.98 o
   8  -1   2        5.70        4.50      1.01 o
   9  -1   2       71.78       76.10      3.60 o
  -9   0   2       45.23       49.33      5.82 o
  -8   0   2      111.79      142.49      6.51 o
  -7   0   2      136.15      139.22      2.55 o
  -6   0   2       59.62       61.06      1.43 o
  -5   0   2       46.40       43.93      0.98 o
  -4   0   2      174.81      174.98      2.11 o
  -3   0   2     2866.08     3353.98     21.64 o
  -2   0   2        6.09        3.89      0.18 o
  -1   0   2     2136.91     2328.71     20.41 o
   0   0   2      136.74      150.19      1.91 o
   1   0   2    13209.74    14856.60    197.21 o
   2   0   2     1440.77     1637.55     12.84 o
   3   0   2        8.69        8.79      0.38 o
   4   0   2      458.56      488.55      3.80 o
   5   0   2     1129.10     1243.63      9.50 o
   6   0   2     1666.46     1771.00     14.47 o
   7   0   2      214.61      224.39      3.32 o
   8   0   2       64.51       59.88      2.62 o
   9   0   2        1.66        0.77      3.17 o
  -8   1   2       64.28       62.45      7.79 o
  -7   1   2      111.58      110.81      2.26 o
  -6   1   2      253.83      234.23      2.94 o
  -5   1   2      302.91      289.79      3.05 o
  -4   1   2      799.36      771.22      7.14 o
  -3   1   2      274.24      266.30      2.68 o
  -2   1   2      729.44      681.44      4.27 o
  -1   1   2       24.35       36.59      0.42 o
   0   1   2      730.66      777.11      6.12 o
   1   1   2     1016.25     1048.95      6.14 o
   2   1   2     1864.09     1913.87     10.74 o
   3   1   2      145.06      142.39      1.15 o
   4   1   2     1250.27     1270.49      8.19 o
   5   1   2      467.70      457.59      3.45 o
   6   1   2      632.58      616.99      5.17 o
   7   1   2       13.62       10.38      0.87 o
   8   1   2        9.28        8.20      1.93 o
   9   1   2       44.62       47.10      5.48 o
  -8   2   2       11.20       12.36      2.70 o
  -7   2   2       64.38       62.33      1.86 o
  -6   2   2      200.53      192.75      2.81 o
  -5   2   2      275.60      276.79      3.15 o
  -4   2   2      222.88      210.07      2.57 o
  -3   2   2     1269.50     1248.35      9.54 o
  -2   2   2     4004.96     4744.73     33.94 o
  -1   2   2        3.49        5.07      0.23 o
   0   2   2      717.63      685.64      4.49 o
   1   2   2    10453.24    10963.50     63.33 o
   2   2   2      104.40       86.08      0.75 o
   3   2   2       24.61       17.39      0.64 o
   4   2   2      121.93      107.70      1.06 o
   5   2   2      406.58      376.45      2.70 o
   6   2   2      857.80      808.86      6.47 o
   7   2   2       63.66       54.76      1.57 o
   8   2   2        0.73       -0.62      1.21 o
   9   2   2       57.39       60.64      5.65 o
  -8   3   2       38.67       33.08      2.10 o
  -7   3   2       70.70       66.80      2.12 o
  -6   3   2       95.19       86.57      2.30 o
  -5   3   2      308.12      279.67      3.68 o
  -4   3   2      630.22      611.04      6.13 o
  -3   3   2      264.54      266.01      2.80 o
  -2   3   2      205.97      210.45      1.96 o
  -1   3   2       16.14       21.13      0.55 o
   0   3   2     1830.39     1793.67     13.07 o
   1   3   2     1795.69     1784.21     14.15 o
   2   3   2      845.36      816.39      5.56 o
   3   3   2       19.94       23.35      0.48 o
   4   3   2      343.15      327.22      2.40 o
   5   3   2      408.70      383.32      2.95 o
   6   3   2      173.68      175.55      1.75 o
   7   3   2       60.58       52.08      2.59 o
   8   3   2       15.61       16.96      1.92 o
   9   3   2        6.76        6.54      2.12 o
  -7   4   2       40.67       46.32      2.01 o
  -6   4   2        8.98       10.82      1.06 o
  -5   4   2        1.62        2.02      0.90 o
  -4   4   2      337.62      311.49      3.90 o
  -3   4   2      256.36      267.87      2.72 o
  -1   4   2      267.10      293.95     12.51 o
   0   4   2      878.17      942.92     10.20 o
   1   4   2     2123.20     2220.69     17.50 o
   2   4   2     1068.31     1055.05      7.45 o
   3   4   2      140.09      151.15      2.95 o
   4   4   2      629.64      711.36      5.37 o
   5   4   2      360.48      359.67      3.41 o
   6   4   2      515.46      478.51      4.25 o
   7   4   2        4.13       -0.86      3.25 o
   8   4   2       93.40       90.39      2.86 o
   9   4   2       73.54       78.55      6.17 o
  -7   5   2      102.23      111.56      3.81 o
  -6   5   2        1.97        1.00      1.00 o
  -5   5   2       28.73       27.35      1.36 o
  -4   5   2       32.19       33.67      1.30 o
  -3   5   2      421.62      402.47      4.50 o
  -2   5   2      174.10      168.17      2.73 o
  -1   5   2      408.11      411.07      4.04 o
   0   5   2      253.27      223.24      2.17 o
   1   5   2      316.85      300.31      3.13 o
   2   5   2       51.01       45.01      0.78 o
   3   5   2      936.74      865.67      6.43 o
   4   5   2      188.42      200.74      2.24 o
   5   5   2      253.36      249.72      2.93 o
   6   5   2       50.62       53.20      1.48 o
   7   5   2        1.08        1.74      0.78 o
   8   5   2      113.09      109.76      4.60 o
   9   5   2       60.50       72.02     11.65 o
  -6   6   2       32.60       30.45      2.25 o
  -5   6   2       18.45       21.34      1.31 o
  -4   6   2      175.50      173.43      3.23 o
  -3   6   2        1.49        1.80      0.71 o
  -2   6   2        7.76        8.09      0.84 o
  -1   6   2       21.57       16.54      0.92 o
   0   6   2      468.90      458.82      4.95 o
   1   6   2      392.21      393.10      4.16 o
   2   6   2      825.04      842.23      6.63 o
   3   6   2       57.73       57.54      0.98 o
   4   6   2      493.17      483.73      4.29 o
   5   6   2       26.71       26.22      1.04 o
   6   6   2       26.90       24.28      1.15 o
   7   6   2        7.56        9.15      0.96 o
   8   6   2       82.42       89.59      3.67 o
   9   6   2       71.70       89.49      4.81 o
  -5   7   2       14.48       11.49      1.40 o
  -4   7   2       55.95       54.72      3.29 o
  -3   7   2      285.16      284.86      4.26 o
  -2   7   2      427.14      425.88      5.86 o
  -1   7   2      227.50      223.12      3.48 o
   0   7   2       74.85       81.75      1.61 o
   1   7   2      366.75      357.81      3.80 o
   2   7   2      116.19      118.03      1.71 o
   3   7   2      242.33      238.73      2.61 o
   4   7   2        9.15        8.56      0.66 o
   5   7   2        7.91        7.33      0.87 o
   6   7   2       31.74       31.10      1.35 o
   7   7   2       35.50       39.91      1.69 o
   8   7   2      118.08      125.03     10.86 o
   9   7   2       15.38       11.46      4.24 o
  -4   8   2       68.61       72.09      2.49 o
  -3   8   2      137.11      144.89      3.08 o
  -2   8   2       71.73       74.56      2.15 o
  -1   8   2       52.88       57.74      1.97 o
   0   8   2      243.50      236.27      5.91 o
   1   8   2       17.08       16.15      0.94 o
   2   8   2       86.40       96.56      1.61 o
   3   8   2       47.70       47.31      1.53 o
   4   8   2      398.16      412.29      5.08 o
   5   8   2      261.18      252.20      3.70 o
   6   8   2       19.80       18.94      1.20 o
   7   8   2        7.70        6.79      1.16 o
   8   8   2        9.11       16.91      3.64 o
  -3   9   2       24.21       23.82      1.62 o
  -2   9   2       83.25       85.07      2.49 o
  -1   9   2       14.71       16.73      1.30 o
   0   9   2      181.39      170.13      3.18 o
   1   9   2      220.00      212.77      3.44 o
   2   9   2       72.36       67.28      2.32 o
   3   9   2       12.87       17.50      1.36 o
   4   9   2       71.31       77.68      2.29 o
   5   9   2       29.12       36.07      2.21 o
   6   9   2       56.51       53.51      2.49 o
   7   9   2       12.91       14.50      1.67 o
  -2  10   2        2.87        1.88      1.44 o
  -1  10   2        4.91        5.40      1.14 o
   0  10   2       54.80       48.69      2.39 o
   1  10   2        9.62       10.41      1.28 o
   2  10   2        2.07        3.00      1.38 o
   3  10   2        1.95        3.06      1.18 o
   4  10   2       17.51       19.70      1.43 o
   5  10   2       92.22       90.81      2.93 o
   6  10   2        3.23        2.27      1.33 o
   1  11   2       12.50       11.30      2.06 o
   2  11   2       14.49       18.05      2.24 o
   3  11   2        0.35        2.48      1.31 o
   4  11   2       35.31       28.95      2.02 o
   5  11   2       11.56       10.27      1.81 o
  -3 -11   3       13.14       15.69      2.37 o
  -2 -11   3       18.71       22.69      2.77 o
  -1 -11   3       13.31       16.61      2.23 o
  -6 -10   3       22.34       17.99      2.74 o
  -5 -10   3       20.14       22.96      1.89 o
  -4 -10   3        5.34        5.71      1.21 o
  -3 -10   3       29.41       35.23      1.78 o
  -2 -10   3       27.80       30.67      2.15 o
  -1 -10   3       60.66       59.87      3.39 o
   0 -10   3       87.12       74.68      4.62 o
   1 -10   3        0.78        1.97      1.19 o
   2 -10   3       55.12       56.90      2.66 o
  -7  -9   3        1.19       -1.15      1.45 o
  -6  -9   3       34.52       33.70      3.77 o
  -5  -9   3       72.29       73.85      3.01 o
  -4  -9   3      127.13      125.39      2.69 o
  -3  -9   3      136.42      137.23      2.69 o
  -2  -9   3        6.28        8.02      1.03 o
  -1  -9   3      104.71       97.14      3.75 o
   0  -9   3        0.68        1.03      1.09 o
   1  -9   3      159.33      161.17      2.94 o
   2  -9   3       13.56       13.02      1.16 o
   3  -9   3       86.24       91.55      2.55 o
  -7  -8   3       30.16       27.15      2.37 o
  -6  -8   3       77.10       80.32      3.07 o
  -5  -8   3       51.28       52.57      1.84 o
  -4  -8   3       34.37       29.41      1.34 o
  -3  -8   3        0.79       -0.67      0.71 o
  -2  -8   3       56.66       60.58      2.02 o
  -1  -8   3      249.31      244.88      3.85 o
   0  -8   3      116.21      111.51      2.50 o
   1  -8   3       24.82       31.18      1.68 o
   2  -8   3      117.30      117.36      2.66 o
   3  -8   3      100.77       96.74      2.49 o
   4  -8   3       74.83       81.39      2.62 o
  -8  -7   3        8.01        6.28      1.91 o
  -7  -7   3        9.73       11.52      1.40 o
  -6  -7   3      109.54      109.09      2.21 o
  -5  -7   3      103.81      100.20      2.04 o
  -4  -7   3       35.85       36.62      1.38 o
  -3  -7   3       55.65       53.42      1.41 o
  -2  -7   3        8.96        8.79      0.71 o
  -1  -7   3      819.08      803.28      7.44 o
   0  -7   3      160.61      155.37      2.35 o
   1  -7   3       79.71       76.54      2.58 o
   2  -7   3        3.12        3.00      1.36 o
   3  -7   3       17.80       15.91      1.41 o
   4  -7   3       85.93       92.63      2.58 o
   5  -7   3       24.45       30.67      1.86 o
  -8  -6   3       26.77       26.92      4.29 o
  -7  -6   3       47.29       43.39      2.03 o
  -6  -6   3      112.43      107.70      2.11 o
  -5  -6   3      205.84      210.48      2.76 o
  -4  -6   3        5.56        6.50      0.78 o
  -3  -6   3      230.09      216.72      2.64 o
  -2  -6   3      128.51      114.40      2.14 o
  -1  -6   3      185.92      183.78      2.20 o
   0  -6   3        4.68        2.30      0.45 o
   1  -6   3      403.99      381.71      4.97 o
   2  -6   3      298.87      297.91      5.19 o
   3  -6   3      465.26      473.94      6.18 o
   4  -6   3       23.79       24.02      1.32 o
   5  -6   3       21.98       24.84      1.46 o
   6  -6   3        2.40        3.45      1.12 o
  -8  -5   3       50.35       51.13      2.89 o
  -7  -5   3       48.90       46.52      2.05 o
  -6  -5   3      127.65      125.74      2.21 o
  -5  -5   3      184.57      173.08      2.14 o
  -4  -5   3       18.56       19.27      0.89 o
  -3  -5   3      326.00      329.29      3.49 o
  -2  -5   3      428.15      432.65      3.87 o
  -1  -5   3      938.75      926.41      8.31 o
   0  -5   3      138.43      125.53      1.72 o
   1  -5   3      427.31      426.74      5.30 o
   2  -5   3      817.36      822.26     11.75 o
   3  -5   3        7.59        8.66      0.79 o
   4  -5   3      354.59      361.95      9.30 o
   5  -5   3       72.35       68.00      2.06 o
   6  -5   3      112.51      118.24      3.22 o
   7  -5   3       11.33       11.99      1.42 o
  -9  -4   3        7.52        7.74      5.48 o
  -8  -4   3       10.06        8.21      3.07 o
  -7  -4   3       36.85       37.38      1.71 o
  -6  -4   3       24.70       24.73      1.93 o
  -4  -4   3        1.28        4.11      2.06 o
  -3  -4   3      617.25      566.18      4.77 o
  -2  -4   3      128.05      134.31      2.82 o
  -1  -4   3      114.64      112.93      1.84 o
   0  -4   3        1.48        6.32      0.81 o
   1  -4   3      343.30      362.33      3.83 o
   2  -4   3      992.23     1028.45      9.15 o
   3  -4   3      568.90      587.07      6.08 o
   6  -4   3      302.53      287.61      5.50 o
   7  -4   3      136.71      132.60      3.46 o
   8  -4   3       57.36       56.62      2.46 o
  -9  -3   3       55.41       42.82     14.05 o
  -8  -3   3       79.16       85.93      3.80 o
  -7  -3   3       20.09       24.41      1.45 o
  -6  -3   3        2.77        2.48      0.68 o
  -5  -3   3        3.41        2.59      1.00 o
  -4  -3   3        1.16        0.71      0.47 o
  -3  -3   3     2014.64     2063.12     16.64 o
  -2  -3   3     1730.36     1723.72     12.19 o
  -1  -3   3      418.09      411.44      3.75 o
   0  -3   3        1.70        1.74      0.31 o
   1  -3   3      630.72      645.54      6.66 o
   2  -3   3      457.72      483.21      5.80 o
   3  -3   3        9.95       16.32      0.55 o
   4  -3   3       42.99       38.76      1.13 o
   5  -3   3       93.40       86.93      1.88 o
   6  -3   3      349.45      350.61      4.36 o
   7  -3   3      198.02      193.35      3.11 o
   8  -3   3        6.01        4.31      1.21 o
  -9  -2   3       27.41       31.69      5.65 o
  -8  -2   3       56.94       37.34      5.65 o
  -7  -2   3      118.80      121.47      3.05 o
  -6  -2   3      166.53      158.52      2.37 o
  -5  -2   3       60.81       56.86      1.23 o
  -4  -2   3       87.31       81.96      1.03 o
  -3  -2   3     2292.68     2393.13     15.67 o
  -2  -2   3     1904.02     1951.60     12.39 o
  -1  -2   3        8.23        6.44      0.28 o
   0  -2   3       19.00       20.72      0.57 o
   1  -2   3      235.88      232.61      2.44 o
   2  -2   3     2712.79     2964.42     32.83 o
   3  -2   3      362.62      357.57      3.43 o
   4  -2   3       44.28       50.02      0.95 o
   5  -2   3        6.06        7.64      0.77 o
   6  -2   3      741.88      729.98      7.90 o
   7  -2   3       38.96       38.68      1.62 o
   8  -2   3      134.18      136.46      3.37 o
  -9  -1   3       12.59       15.42      3.60 o
  -8  -1   3       25.60       24.15      3.43 o
  -7  -1   3      287.40      279.72      7.66 o
  -6  -1   3      446.90      425.85      4.94 o
  -5  -1   3      180.72      169.39      1.59 o
  -4  -1   3     1009.26      977.80      6.61 o
  -3  -1   3      779.32      780.13      5.03 o
  -2  -1   3     1343.66     1312.78      8.06 o
  -1  -1   3     4066.59     4241.35     26.83 o
   0  -1   3     3011.62     3252.56     45.09 o
   1  -1   3     2038.19     2231.52     19.72 o
   2  -1   3     4331.36     4638.74     33.55 o
   3  -1   3       81.39       63.56      0.79 o
   4  -1   3      107.92      118.01      2.16 o
   5  -1   3      191.26      189.59      2.23 o
   6  -1   3      222.89      228.66      2.67 o
   7  -1   3       70.18       65.67      1.96 o
   8  -1   3       30.68       30.75      1.82 o
   9  -1   3      144.49      147.15      3.60 o
  -8   0   3        6.31        6.34      2.91 o
  -7   0   3       47.00       52.72      2.10 o
  -6   0   3       76.52       75.71      1.43 o
  -5   0   3       70.01       71.08      1.29 o
  -4   0   3      119.64      127.22      1.40 o
  -3   0   3     2452.03     2743.50     19.05 o
  -2   0   3      939.20      979.50      7.23 o
  -1   0   3       87.37       75.35      0.72 o
   0   0   3      622.57      640.70      7.61 o
   1   0   3      321.61      347.46      2.41 o
   2   0   3       12.36        9.46      0.49 o
   3   0   3      104.60       82.06      0.95 o
   4   0   3      570.72      644.01      5.75 o
   5   0   3      475.10      522.28      4.51 o
   6   0   3     1560.57     1667.60     13.93 o
   7   0   3      118.78      117.41      2.06 o
   8   0   3       60.61       59.46      2.60 o
   9   0   3       21.77       17.80      2.00 o
  -8   1   3        6.09        8.08      1.71 o
  -7   1   3       39.73       34.70      1.55 o
  -6   1   3       66.29       68.71      1.60 o
  -5   1   3       20.80       20.16      0.79 o
  -4   1   3      498.52      466.13      3.51 o
  -3   1   3       70.56       44.60      0.79 o
  -2   1   3     2275.06     2297.63     13.00 o
  -1   1   3      158.32      143.72      1.15 o
   0   1   3      272.02      270.35      3.60 o
   1   1   3     1097.45     1229.14      7.54 o
   2   1   3      501.89      471.04      3.05 o
   3   1   3      109.19       99.92      1.00 o
   4   1   3     1282.44     1368.68      9.60 o
   5   1   3      783.12      769.23      6.01 o
   6   1   3       20.36       21.06      0.84 o
   7   1   3        8.20        6.64      0.74 o
   8   1   3        5.59        3.46      1.06 o
   9   1   3       55.13       58.41      5.65 o
  -8   2   3       14.13        9.25      2.83 o
  -7   2   3      136.45      143.14      2.68 o
  -6   2   3      121.98      108.09      1.94 o
  -5   2   3      117.71      126.10      1.90 o
  -4   2   3      109.31      109.25      1.75 o
  -3   2   3        1.80        2.36      0.37 o
  -2   2   3      309.13      289.36      2.36 o
  -1   2   3      524.85      502.47      3.54 o
   0   2   3      146.14      144.68      1.20 o
   1   2   3      112.54      122.79      0.95 o
   2   2   3       28.16       27.31      0.43 o
   3   2   3      598.44      701.58      4.32 o
   4   2   3      208.58      185.96      1.63 o
   5   2   3      803.02      751.58      5.42 o
   6   2   3      387.01      375.87      3.28 o
   7   2   3        7.80        7.30      1.36 o
   8   2   3        0.58       -0.69      1.84 o
   9   2   3       51.82       52.66      3.93 o
  -7   3   3      170.71      167.98      3.64 o
  -6   3   3      130.26      127.92      2.51 o
  -5   3   3      352.06      305.08      3.35 o
  -4   3   3      384.21      371.01      3.88 o
  -3   3   3      412.73      428.51      3.84 o
  -2   3   3      443.80      428.04      3.13 o
  -1   3   3      106.76      105.28      1.21 o
   0   3   3     1348.59     1359.04      9.41 o
   1   3   3     4346.52     4499.73     33.22 o
   2   3   3      301.34      314.83      2.22 o
   3   3   3      664.98      703.45      4.55 o
   4   3   3      121.19      115.66      1.24 o
   5   3   3      374.29      346.59      2.79 o
   6   3   3      348.61      349.66      2.91 o
   7   3   3      139.74      141.69      2.91 o
   8   3   3        4.46        3.32      1.61 o
   9   3   3       10.80       11.44      1.95 o
  -7   4   3       59.39       69.12      2.78 o
  -6   4   3       65.63       72.03      2.10 o
  -5   4   3      104.54      106.04      2.21 o
  -4   4   3      301.91      311.00      3.97 o
  -3   4   3      259.88      242.04      2.64 o
  -2   4   3     1261.03     1338.11     11.20 o
  -1   4   3       55.57       87.83      3.78 o
   0   4   3      778.66      766.32      6.98 o
   1   4   3      625.53      618.85      5.18 o
   2   4   3     2836.46     3057.88     19.61 o
   3   4   3       85.20       89.36      2.97 o
   4   4   3      330.76      367.09      3.95 o
   5   4   3      570.91      593.26      4.35 o
   6   4   3      276.25      252.27      2.51 o
   7   4   3      325.36      325.26      4.34 o
   8   4   3       56.82       60.23      2.29 o
   9   4   3       60.52       81.20      3.60 o
  -6   5   3        5.59        5.28      1.16 o
  -5   5   3      218.22      212.46      3.54 o
  -4   5   3      237.63      220.70      3.27 o
  -3   5   3      247.50      241.00      3.13 o
  -2   5   3      137.21      134.15      2.67 o
  -1   5   3       40.82       41.87      0.96 o
   0   5   3        1.37        1.15      0.36 o
   1   5   3     1340.76     1307.13     10.59 o
   2   5   3      502.67      493.13      3.92 o
   3   5   3      934.55      902.89      6.94 o
   4   5   3      163.70      148.97      1.67 o
   5   5   3      362.05      334.35      3.16 o
   6   5   3      212.75      210.94      2.66 o
   7   5   3       59.86       65.59      1.95 o
   8   5   3        0.51        0.92      1.32 o
   9   5   3       20.81       22.31      4.37 o
  -6   6   3        9.37        9.83      1.29 o
  -5   6   3       44.85       40.62      1.79 o
  -4   6   3       35.81       35.61      1.45 o
  -3   6   3      264.88      257.52      3.42 o
  -2   6   3       16.72       17.50      0.93 o
  -1   6   3      370.16      364.28      4.23 o
   0   6   3      324.63      328.05      3.52 o
   1   6   3      221.08      218.08      2.27 o
   2   6   3      683.88      708.61      6.23 o
   3   6   3      101.99       97.44      1.20 o
   4   6   3       94.39       89.78      1.34 o
   5   6   3       73.75       74.68      2.40 o
   6   6   3       48.74       43.60      1.42 o
   7   6   3       94.31       90.47      2.06 o
   8   6   3        0.41        1.92      1.65 o
   9   6   3       38.65       51.46      5.41 o
  -5   7   3        0.54       -0.19      1.03 o
  -4   7   3       16.46       13.52      1.18 o
  -3   7   3      107.53      102.16      2.49 o
  -2   7   3      412.88      407.55      5.70 o
  -1   7   3      115.27      126.85      2.46 o
   0   7   3       83.28       85.61      1.87 o
   1   7   3      199.76      204.51      2.63 o
   2   7   3      203.43      195.51      2.51 o
   3   7   3       22.74       23.96      0.93 o
   4   7   3       89.63       81.86      1.45 o
   5   7   3       88.26       90.93      1.99 o
   6   7   3       65.19       63.55      1.64 o
   7   7   3       49.70       50.95      1.75 o
   8   7   3        1.83        3.99      4.51 o
   9   7   3        5.18        5.96      2.96 o
  -4   8   3       11.09       15.09      1.47 o
  -3   8   3      164.42      167.41      4.50 o
  -2   8   3       27.37       31.69      1.78 o
  -1   8   3       25.50       25.87      1.57 o
   0   8   3      148.66      155.51      2.76 o
   1   8   3      106.60       93.78      1.97 o
   2   8   3       83.14       86.23      1.75 o
   3   8   3      124.16      116.31      2.13 o
   4   8   3       14.17       17.50      1.07 o
   5   8   3      416.13      402.55      6.01 o
   6   8   3       17.75       25.13      1.96 o
   7   8   3        4.59        3.05      1.04 o
   8   8   3        0.49        3.14      2.36 o
  -3   9   3       30.12       31.53      1.81 o
  -2   9   3       35.35       35.02      2.04 o
  -1   9   3       41.83       44.02      2.00 o
   0   9   3      165.99      159.87      3.08 o
   1   9   3       75.92       71.57      2.05 o
   2   9   3      233.97      214.80      3.60 o
   3   9   3       22.61       21.55      1.43 o
   4   9   3       96.69       96.79      2.32 o
   5   9   3       76.06       83.39      2.40 o
   6   9   3       44.20       47.56      2.02 o
   7   9   3       26.64       25.97      1.84 o
   8   9   3        6.49        4.71      2.66 o
  -1  10   3        4.29        3.51      1.19 o
   0  10   3       18.92       19.72      1.40 o
   1  10   3       44.01       47.09      2.13 o
   2  10   3        7.34        9.03      1.53 o
   3  10   3       10.19       13.85      1.54 o
   4  10   3        8.13        8.27      1.21 o
   5  10   3       74.29       74.87      3.80 o
   6  10   3        0.84        1.74      1.33 o
   7  10   3        5.79        2.34      2.01 o
   1  11   3       13.44       13.30      1.68 o
   2  11   3       35.45       36.48      2.43 o
   3  11   3        2.70        3.87      1.40 o
   4  11   3       32.72       36.37      2.73 o
   5  11   3       41.86       42.27      2.66 o
  -2 -11   4        3.93        6.97      1.34 o
  -5 -10   4       63.30       58.11      2.91 o
  -4 -10   4       19.78       19.60      1.78 o
  -3 -10   4       15.13       15.25      1.35 o
  -2 -10   4       45.75       49.72      2.16 o
  -1 -10   4       89.69       87.00      4.97 o
   1 -10   4        8.94        8.91      2.23 o
   2 -10   4       20.16       22.00      1.85 o
  -6  -9   4       36.03       37.89      3.68 o
  -5  -9   4       50.54       46.90      2.89 o
  -4  -9   4       28.31       29.35      1.74 o
  -3  -9   4      157.95      156.87      3.20 o
  -2  -9   4       39.41       43.09      1.80 o
  -1  -9   4       96.95       90.08      4.45 o
   0  -9   4       26.68       29.22      1.93 o
   1  -9   4        6.14        5.78      1.19 o
   2  -9   4      141.71      136.98      3.66 o
   3  -9   4       62.37       63.30      2.20 o
  -7  -8   4       38.57       32.23      3.02 o
  -6  -8   4       44.45       41.02      3.56 o
  -5  -8   4       41.47       36.64      1.83 o
  -4  -8   4       31.54       26.98      1.31 o
  -3  -8   4        5.65        4.07      0.80 o
  -2  -8   4       33.82       34.52      1.56 o
  -1  -8   4      149.62      154.17      3.00 o
   0  -8   4       33.99       33.37      2.23 o
   1  -8   4       14.09       12.45      1.19 o
   2  -8   4        1.56        1.84      1.01 o
   3  -8   4      125.05      119.20      2.91 o
   4  -8   4       72.99       75.78      2.34 o
  -8  -7   4       18.14       18.85      2.10 o
  -7  -7   4        0.64       -1.29      1.46 o
  -6  -7   4       24.07       23.77      1.36 o
  -5  -7   4       56.08       56.38      1.89 o
  -4  -7   4       45.91       45.24      1.80 o
  -3  -7   4      142.23      142.13      2.64 o
  -2  -7   4      162.23      162.26      2.54 o
  -1  -7   4       46.21       49.17      1.57 o
   0  -7   4       80.29       74.84      1.36 o
   1  -7   4       14.50       14.64      0.93 o
   2  -7   4      188.41      181.41      3.80 o
   3  -7   4       25.80       27.90      1.55 o
   4  -7   4      161.46      165.45      3.55 o
   5  -7   4        0.47        0.31      1.00 o
  -8  -6   4        5.76        5.96      2.55 o
  -7  -6   4       70.55       71.66      3.28 o
  -6  -6   4      116.41      111.04      2.14 o
  -5  -6   4      114.67      107.49      2.20 o
  -4  -6   4      103.76      103.22      2.02 o
  -3  -6   4      108.89      101.06      2.77 o
  -2  -6   4       68.60       63.88      1.62 o
  -1  -6   4      118.65      112.06      1.63 o
   0  -6   4       20.91       17.34      0.80 o
   1  -6   4      100.83       90.77      2.12 o
   2  -6   4      150.03      154.31      4.28 o
   3  -6   4      556.45      563.14     12.33 o
   4  -6   4       40.38       40.40      1.64 o
   5  -6   4       18.42       23.18      1.75 o
   6  -6   4       45.62       41.24      2.17 o
  -8  -5   4       31.46       42.94      4.75 o
  -7  -5   4       46.20       46.46      1.98 o
  -6  -5   4      136.42      141.41      2.22 o
  -5  -5   4       99.43       93.21      1.68 o
  -4  -5   4      169.96      159.45      2.44 o
  -3  -5   4      384.85      374.56      4.44 o
  -2  -5   4      280.77      272.16      2.66 o
  -1  -5   4      387.71      370.95      4.49 o
   0  -5   4     1152.89     1212.55     14.73 o
   1  -5   4      424.01      396.20      6.12 o
   2  -5   4      850.82      895.42     14.99 o
   3  -5   4       61.68       62.21      3.25 o
   4  -5   4      175.50      178.62      2.86 o
   5  -5   4       93.32       96.95      2.66 o
   6  -5   4      110.99      108.39      2.68 o
   7  -5   4      105.83      102.68      3.33 o
  -8  -4   4        9.11       18.50     24.84 o
  -7  -4   4       74.55       76.48      2.14 o
  -6  -4   4      209.60      214.77      2.82 o
  -5  -4   4      158.61      156.37      1.99 o
  -4  -4   4      167.32      180.12      3.46 o
  -3  -4   4      144.35      172.86      6.60 o
  -2  -4   4      148.70      144.71      1.61 o
  -1  -4   4      102.99       98.29      1.36 o
   0  -4   4      686.35      682.13      8.04 o
   1  -4   4     1055.91     1077.16     11.06 o
   2  -4   4      877.12      893.11     10.85 o
   3  -4   4       61.65       70.77      2.75 o
   4  -4   4      127.84      138.73      2.09 o
   5  -4   4       21.00       31.33      2.62 o
   6  -4   4      433.86      439.01      6.06 o
   7  -4   4       69.91       74.64      2.45 o
   8  -4   4       59.71       63.50      2.66 o
  -8  -3   4       29.02       24.51     13.27 o
  -7  -3   4       56.94       58.84      2.47 o
  -6  -3   4        1.06        1.18      0.73 o
  -5  -3   4        8.76        9.04      0.66 o
  -4  -3   4      576.67      563.77      4.97 o
  -3  -3   4      609.30      622.32      5.07 o
  -2  -3   4        8.52        7.63      0.50 o
  -1  -3   4      204.51      201.07      2.01 o
   0  -3   4      406.07      427.80      4.33 o
   1  -3   4      931.28      951.65      9.67 o
   2  -3   4     1661.78     1673.73     16.58 o
   3  -3   4      356.44      344.19      3.11 o
   4  -3   4      228.97      225.09      2.66 o
   5  -3   4      226.94      214.44      2.95 o
   6  -3   4        1.59        1.73      0.92 o
   7  -3   4      169.61      179.77      3.42 o
   8  -3   4        0.46        0.18      1.01 o
  -8  -2   4       13.43        8.56      5.14 o
  -7  -2   4      200.30      185.91      5.14 o
  -6  -2   4      250.64      254.71      3.11 o
  -5  -2   4       88.31       92.73      1.94 o
  -4  -2   4      209.94      235.16      2.11 o
  -3  -2   4       27.53       18.28      0.90 o
  -2  -2   4     2217.60     2357.26     20.18 o
  -1  -2   4        6.18        4.04      0.39 o
   0  -2   4      366.98      378.04      3.94 o
   1  -2   4      123.22       93.71      1.43 o
   2  -2   4      685.87      713.21      7.29 o
   3  -2   4      784.98      787.42      6.44 o
   4  -2   4      953.82      945.67      8.62 o
   5  -2   4      112.09      103.64      1.80 o
   6  -2   4       20.74       19.48      0.94 o
   7  -2   4        7.86        6.19      0.91 o
   8  -2   4       36.00       38.20      2.03 o
  -8  -1   4       50.80       49.67      4.97 o
  -7  -1   4       92.44       91.81      4.31 o
  -6  -1   4       10.96       13.89      0.89 o
  -5  -1   4       63.52       70.35      1.17 o
  -4  -1   4      102.66      101.07      1.10 o
  -3  -1   4       27.50       25.46      0.62 o
  -2  -1   4     2035.47     2127.76     14.98 o
  -1  -1   4     1210.23     1256.67      8.56 o
   0  -1   4     4031.59     4186.38     57.01 o
   1  -1   4     2701.85     2845.36     25.99 o
   2  -1   4     1153.74     1172.78      9.48 o
   3  -1   4      697.50      705.25      5.80 o
   4  -1   4        5.45        5.64      0.39 o
   5  -1   4      361.04      356.42      3.89 o
   6  -1   4        3.13        2.28      0.57 o
   7  -1   4      180.71      171.31      2.53 o
   8  -1   4       63.24       58.26      2.75 o
   9  -1   4       58.11       56.12      3.20 o
  -8   0   4       45.74       57.89      5.31 o
  -7   0   4      197.42      210.22      4.06 o
  -6   0   4        1.15        0.24      0.65 o
  -5   0   4       17.90       19.45      0.66 o
  -4   0   4        4.61        7.74      0.41 o
  -3   0   4      249.03      251.10      2.21 o
  -2   0   4     4941.96     5969.44     39.25 o
  -1   0   4     4054.28     4576.27     49.95 o
   0   0   4      795.09      888.98      7.92 o
   1   0   4      310.69      320.99      2.46 o
   2   0   4       15.19       16.80      0.63 o
   3   0   4     1023.71     1161.84      9.01 o
   4   0   4      163.40      171.97      1.79 o
   5   0   4      112.08      119.23      1.70 o
   6   0   4      150.02      171.81      2.24 o
   7   0   4      486.13      506.11      5.05 o
   8   0   4      130.20      131.22      3.78 o
   9   0   4       74.42       73.79      3.72 o
  -8   1   4        0.98        0.34      2.91 o
  -7   1   4       55.13       52.27      2.17 o
  -6   1   4       87.68      100.31      1.92 o
  -5   1   4      193.99      171.47      1.97 o
  -4   1   4        4.12        5.57      0.42 o
  -3   1   4       55.58       46.50      0.74 o
  -2   1   4     1801.40     1770.05     11.05 o
  -1   1   4      295.48      274.79      1.97 o
   0   1   4     3272.73     3498.38     33.60 o
   1   1   4      705.11      764.66      4.83 o
   2   1   4       10.62       10.94      0.40 o
   3   1   4     1660.45     1723.83     11.26 o
   4   1   4      240.21      226.15      2.07 o
   5   1   4       99.36      104.98      2.87 o
   6   1   4       58.67       55.01      1.77 o
   7   1   4       98.34      100.03      1.81 o
   8   1   4       64.62       65.65      1.87 o
   9   1   4       48.05       47.10      9.08 o
  -8   2   4       30.06       32.24      3.08 o
  -7   2   4       77.15       73.79      2.44 o
  -6   2   4      189.11      185.81      2.58 o
  -5   2   4      454.25      401.54      4.10 o
  -4   2   4      152.85      141.16      2.02 o
  -3   2   4      345.68      300.16      2.72 o
  -2   2   4     1943.57     2015.52     12.43 o
  -1   2   4      377.03      342.60      2.88 o
   0   2   4      352.23      339.68      2.48 o
   1   2   4      125.31      102.16      0.83 o
   2   2   4      248.18      260.35      1.87 o
   3   2   4      533.74      512.02      3.46 o
   4   2   4      101.79      161.04      1.57 o
   5   2   4      222.43      194.83      2.27 o
   6   2   4       88.50       91.10      1.56 o
   7   2   4      435.26      440.82      4.57 o
   8   2   4       33.28       35.19      2.20 o
   9   2   4       38.99       40.42      4.45 o
  -7   3   4       39.13       39.04      2.06 o
  -6   3   4       64.47       65.69      1.96 o
  -5   3   4      400.80      372.59      3.95 o
  -4   3   4      274.66      253.70      3.13 o
  -3   3   4      716.31      701.53      6.58 o
  -2   3   4      391.59      398.04      3.22 o
  -1   3   4      927.87      917.41      7.18 o
   0   3   4      937.54      978.89      7.33 o
   1   3   4     1315.50     1397.11      9.23 o
   2   3   4      979.89      945.79      5.97 o
   3   3   4      435.92      428.30      3.00 o
   4   3   4       52.92       42.21      0.68 o
   5   3   4      762.21      720.99      4.87 o
   6   3   4      493.04      472.85      4.16 o
   7   3   4      151.54      155.28      2.24 o
   8   3   4       26.04       28.98      2.91 o
   9   3   4        0.54        0.03      1.71 o
  -7   4   4       26.83       28.82      3.22 o
  -6   4   4       42.62       46.16      1.93 o
  -5   4   4       48.80       47.33      1.99 o
  -4   4   4       45.17       55.05      1.61 o
  -3   4   4      739.40      731.34      6.90 o
  -2   4   4     1089.98     1029.85      8.80 o
   0   4   4      551.82      532.72      4.99 o
   1   4   4        4.76        3.43      0.38 o
   2   4   4      132.44      130.58      1.18 o
   3   4   4      366.97      374.75      3.39 o
   5   4   4      466.95      492.67      3.64 o
   6   4   4      475.11      451.20      3.91 o
   7   4   4      374.82      341.24      4.11 o
   8   4   4        7.17        3.12      2.90 o
   9   4   4       12.35       21.40      2.28 o
  -6   5   4       74.92       74.50      3.59 o
  -5   5   4       83.08       81.55      2.18 o
  -4   5   4       55.66       51.70      2.63 o
  -3   5   4       62.29       61.82      1.57 o
  -2   5   4        2.32        1.81      0.57 o
  -1   5   4      126.58      122.85      1.69 o
   0   5   4       78.20       78.14      1.11 o
   1   5   4       92.57       82.61      1.25 o
   2   5   4      499.98      471.79      3.81 o
   3   5   4       13.63       15.95      0.60 o
   4   5   4      155.08      149.34      1.62 o
   5   5   4      762.31      733.28      6.10 o
   6   5   4      189.05      192.50      2.94 o
   7   5   4       27.58       32.74      1.50 o
   8   5   4        0.80        0.51      1.35 o
   9   5   4        0.42        2.81      2.40 o
  -6   6   4        5.12        5.48      2.23 o
  -5   6   4       44.40       43.38      1.93 o
  -4   6   4       70.10       71.55      2.06 o
  -3   6   4      155.21      151.66      2.56 o
  -2   6   4       31.75       26.63      1.17 o
  -1   6   4        2.10        2.55      0.54 o
   0   6   4       21.68       23.55      0.75 o
   1   6   4      467.00      436.73      3.98 o
   2   6   4      539.74      515.45      5.16 o
   3   6   4       28.61       26.13      0.85 o
   4   6   4      216.72      207.50      2.39 o
   5   6   4       14.09       16.26      0.77 o
   6   6   4      109.27      113.97      2.63 o
   7   6   4      147.11      141.15      2.70 o
   8   6   4       11.27       11.96      1.56 o
   9   6   4        4.75        5.32      4.20 o
  -5   7   4        0.53        1.17      1.15 o
  -4   7   4       62.59       57.68      2.84 o
  -3   7   4      230.29      224.49      3.47 o
  -2   7   4      216.53      220.78      3.16 o
  -1   7   4      181.30      179.71      2.75 o
   0   7   4      143.20      141.51      2.03 o
   1   7   4       12.44       15.08      0.66 o
   2   7   4      503.33      506.60      4.98 o
   3   7   4      183.58      189.23      2.33 o
   4   7   4      326.91      302.90      3.06 o
   5   7   4      191.51      186.98      2.65 o
   6   7   4       84.30       81.69      1.87 o
   7   7   4       58.03       60.60      2.13 o
   8   7   4       10.94       11.66      1.88 o
   9   7   4       12.93       15.50      3.53 o
  -4   8   4      119.13      129.08      2.96 o
  -3   8   4      115.00      110.23      4.58 o
  -2   8   4      160.89      165.13      3.28 o
  -1   8   4       67.72       66.73      2.49 o
   0   8   4        4.11        5.02      0.74 o
   1   8   4      398.54      394.45      4.77 o
   2   8   4      218.77      215.24      2.85 o
   3   8   4      116.83      108.70      1.93 o
   4   8   4       85.67       89.28      2.55 o
   5   8   4      110.69      113.59      2.42 o
   6   8   4       59.73       67.60      2.25 o
   7   8   4       20.28       21.07      1.49 o
   8   8   4        5.83        5.17      2.41 o
  -3   9   4       29.65       30.13      2.18 o
  -2   9   4       23.42       21.47      1.87 o
  -1   9   4       42.86       41.22      1.87 o
   0   9   4       19.11       21.49      1.37 o
   1   9   4       40.64       41.40      1.77 o
   2   9   4      205.50      204.27      3.56 o
   3   9   4       86.03       87.00      1.91 o
   4   9   4       63.72       67.59      2.13 o
   5   9   4       46.11       52.93      3.00 o
   6   9   4       44.26       45.76      1.95 o
   7   9   4       63.27       66.02      2.96 o
   8   9   4       20.33       22.98      5.05 o
  -1  10   4        7.40        8.39      1.66 o
   0  10   4        4.26        4.83      1.16 o
   1  10   4       56.76       60.81      2.56 o
   2  10   4        9.56       11.97      1.56 o
   3  10   4       10.25       15.42      1.57 o
   4  10   4        6.58        5.42      1.14 o
   5  10   4        0.64        2.99      1.56 o
   6  10   4       24.46       21.66      1.74 o
   7  10   4        0.26       -1.51      1.51 o
   1  11   4       28.12       23.96      2.74 o
   2  11   4        2.97        2.02      1.36 o
   3  11   4       13.06       10.47      1.73 o
   4  11   4       14.54       19.18      1.86 o
   5  11   4       41.83       39.20      2.95 o
  -5 -10   5       15.14       14.15      1.71 o
  -4 -10   5       39.41       37.47      2.41 o
  -3 -10   5       51.27       52.82      3.76 o
  -2 -10   5       25.01       27.34      1.71 o
  -1 -10   5       13.44       16.61      2.91 o
   1 -10   5       21.86       23.98      2.91 o
  -6  -9   5       11.80       12.17      2.10 o
  -5  -9   5        2.24        3.29      1.39 o
  -4  -9   5       35.97       38.05      2.04 o
  -3  -9   5       43.58       44.61      1.81 o
  -2  -9   5      115.76      120.28      2.44 o
  -1  -9   5        2.22        2.57      1.88 o
   0  -9   5       14.06       17.99      2.40 o
   1  -9   5        4.97        6.59      1.36 o
   2  -9   5      233.57      229.35      5.10 o
   3  -9   5       53.72       53.32      4.03 o
  -7  -8   5       28.29       26.70      1.85 o
  -6  -8   5       38.45       41.51      2.39 o
  -5  -8   5        1.44        0.14      0.97 o
  -4  -8   5        9.46        7.77      1.02 o
  -3  -8   5        1.18        0.72      0.70 o
  -2  -8   5       12.22       14.09      1.32 o
  -1  -8   5      179.36      184.60      4.18 o
   0  -8   5       66.85       70.99      1.84 o
   1  -8   5       17.10       18.27      1.36 o
   2  -8   5       15.37       13.93      1.39 o
   3  -8   5       28.92       29.77      2.05 o
   4  -8   5        6.33        6.89      1.13 o
  -7  -7   5       17.17       18.31      1.88 o
  -6  -7   5       17.73       18.57      1.30 o
  -5  -7   5       45.56       45.79      2.07 o
  -4  -7   5      185.11      172.77      2.61 o
  -3  -7   5      146.66      143.84      2.18 o
  -2  -7   5      273.41      261.98      3.64 o
  -1  -7   5       35.18       37.07      1.34 o
   0  -7   5      138.60      149.74      1.98 o
   1  -7   5       62.00       59.88      3.29 o
   2  -7   5       70.14       65.16      2.26 o
   3  -7   5       22.83       22.94      1.71 o
   4  -7   5       42.06       40.26      1.80 o
   5  -7   5       93.80       87.04      3.07 o
  -8  -6   5       14.38       14.06      3.48 o
  -7  -6   5      105.79      104.41      2.56 o
  -6  -6   5      188.41      182.75      2.91 o
  -5  -6   5      137.09      140.15      3.43 o
  -4  -6   5      348.92      342.63      4.12 o
  -3  -6   5        2.28        2.04      0.59 o
  -2  -6   5      262.42      258.80      3.46 o
  -1  -6   5      389.65      377.66      4.04 o
   0  -6   5      128.82      124.12      2.37 o
   1  -6   5      163.93      163.08      3.14 o
   2  -6   5      101.34       91.45      3.25 o
   3  -6   5       73.53       71.25      3.08 o
   4  -6   5      268.47      260.57      4.70 o
   5  -6   5       93.96       94.15      2.44 o
   6  -6   5       14.00       15.52      1.34 o
  -8  -5   5        2.77        4.93      3.06 o
  -7  -5   5       92.54       87.41      2.51 o
  -6  -5   5       36.67       35.62      1.43 o
  -5  -5   5      262.45      249.02      2.98 o
  -4  -5   5      198.01      193.21      2.44 o
  -3  -5   5       91.15       90.67      1.51 o
  -2  -5   5       77.92       81.80      1.20 o
  -1  -5   5      275.65      267.52      4.44 o
   0  -5   5      482.91      481.15      6.03 o
   1  -5   5      661.82      652.22      7.84 o
   2  -5   5       14.97       13.29      1.02 o
   3  -5   5      636.20      624.65      9.57 o
   4  -5   5        8.65       10.19      0.99 o
   5  -5   5      537.81      531.91      8.48 o
   6  -5   5       43.25       45.72      2.29 o
   7  -5   5       53.74       54.26      2.87 o
  -8  -4   5       12.14       13.89      4.36 o
  -7  -4   5       15.42       16.91      1.42 o
  -6  -4   5       81.31       83.03      1.75 o
  -5  -4   5       82.41       82.02      1.69 o
  -4  -4   5      234.78      260.85      3.31 o
  -3  -4   5       34.92       49.04      2.65 o
  -2  -4   5      113.76      117.07      3.74 o
  -1  -4   5        1.30        1.89      0.35 o
   0  -4   5       74.01       81.68      1.51 o
   1  -4   5       23.90       15.93      1.37 o
   2  -4   5       94.96      110.29      4.97 o
   4  -4   5      528.43      521.80      5.16 o
   5  -4   5       11.96       13.29      0.90 o
   6  -4   5       61.96       68.10      2.23 o
   7  -4   5       31.84       28.51      1.87 o
   8  -4   5       27.23       26.94      2.31 o
  -8  -3   5       31.12       32.02      5.40 o
  -7  -3   5       49.55       49.69      2.17 o
  -6  -3   5       49.08       44.89      1.55 o
  -5  -3   5      163.33      163.59      2.15 o
  -4  -3   5       64.32       60.52      1.18 o
  -3  -3   5      140.19      144.65      1.55 o
  -2  -3   5      735.75      741.15      5.86 o
  -1  -3   5        6.39       10.68      0.56 o
   0  -3   5        1.64        2.51      0.37 o
   1  -3   5      765.88      792.57     13.70 o
   2  -3   5       12.98       22.47      1.28 o
   3  -3   5     1167.54     1218.11     12.49 o
   4  -3   5        5.06        7.02      0.58 o
   5  -3   5      321.10      317.49      4.16 o
   6  -3   5       20.33       21.34      1.12 o
   7  -3   5       55.11       52.28      2.11 o
   8  -3   5        6.25        5.16      2.23 o
  -8  -2   5       52.64       56.18      8.39 o
  -7  -2   5      198.65      184.09      5.06 o
  -6  -2   5      346.83      354.71      4.26 o
  -5  -2   5      336.41      320.95      3.25 o
  -4  -2   5      192.41      191.60      2.23 o
  -3  -2   5      412.38      386.28      3.39 o
  -2  -2   5       66.68       68.92      1.23 o
  -1  -2   5      418.51      412.06      3.16 o
   0  -2   5      204.59      209.42      3.49 o
   1  -2   5       16.66       12.17      0.63 o
   2  -2   5     1677.01     1747.70     19.87 o
   3  -2   5     1599.42     1709.02     13.61 o
   4  -2   5      160.06      160.98      1.72 o
   5  -2   5       19.71       20.18      1.04 o
   6  -2   5        1.13        0.90      0.64 o
   7  -2   5       55.87       52.09      1.60 o
   8  -2   5       56.24       60.09      3.95 o
  -8  -1   5       95.93      109.26      9.25 o
  -7  -1   5      115.06      102.65      7.05 o
  -6  -1   5      118.07      124.30      2.34 o
  -5  -1   5      246.09      236.25      2.84 o
  -4  -1   5       60.16       56.36      1.33 o
  -3  -1   5       62.57       70.69      1.07 o
  -2  -1   5     1289.29     1363.98     12.97 o
  -1  -1   5        5.12        4.07      0.34 o
   0  -1   5     6746.24     6953.79     67.13 o
   1  -1   5     6688.86     7070.45     67.48 o
   2  -1   5     2061.70     2176.99     17.59 o
   3  -1   5     1806.76     1929.85     15.28 o
   4  -1   5      140.78      125.03      1.45 o
   5  -1   5       14.50       13.23      0.72 o
   6  -1   5      406.39      394.65      3.98 o
   7  -1   5      227.19      228.22      3.23 o
   8  -1   5      238.13      242.83      3.74 o
   9  -1   5        2.01        1.63      1.27 o
  -8   0   5       58.12       66.29      5.48 o
  -7   0   5       42.45       45.07      2.86 o
  -6   0   5       78.77       84.63      2.31 o
  -5   0   5      215.39      219.34      2.40 o
  -4   0   5        8.02        7.87      0.57 o
  -3   0   5     1570.98     1724.19     12.91 o
  -2   0   5      643.64      725.26      5.80 o
  -1   0   5      753.58      826.68      7.53 o
   0   0   5      115.68      158.03      1.84 o
   1   0   5        2.92        3.89      0.48 o
   2   0   5     2984.26     3360.82     26.30 o
   3   0   5     3915.47     4608.76     36.18 o
   4   0   5        5.00        1.85      0.36 o
   5   0   5      161.91      178.03      1.99 o
   6   0   5       11.14       12.43      0.79 o
   7   0   5      407.49      430.48      4.50 o
   8   0   5      128.23      150.06      2.81 o
   9   0   5       28.47       29.97      2.58 o
  -8   1   5       15.98       12.68      3.60 o
  -7   1   5       60.73       58.66      3.09 o
  -6   1   5      103.53      101.58      2.05 o
  -5   1   5        1.66        2.39      0.57 o
  -4   1   5       27.25       31.24      0.76 o
  -3   1   5        4.82        2.92      0.37 o
  -2   1   5      253.32      213.35      1.81 o
  -1   1   5      644.12      606.02      4.37 o
   0   1   5      575.00      584.40      4.65 o
   1   1   5      484.88      489.32      3.62 o
   2   1   5     1516.62     1532.93     10.01 o
   3   1   5     1066.03     1013.09      7.22 o
   4   1   5      463.17      425.49      3.32 o
   5   1   5       38.93       37.61      0.99 o
   6   1   5       54.46       56.24      1.66 o
   7   1   5       31.59       27.94      1.56 o
   8   1   5      109.69      112.39      2.14 o
   9   1   5       16.37       16.94      2.34 o
  -7   2   5       53.33       53.29      2.40 o
  -6   2   5      253.82      233.75      3.60 o
  -5   2   5       63.67       57.88      1.46 o
  -4   2   5        1.15        0.55      0.48 o
  -3   2   5      394.93      405.47      3.26 o
  -2   2   5      638.06      586.32      4.42 o
  -1   2   5      932.51      938.05      6.71 o
   0   2   5     1019.50      996.70      7.15 o
   1   2   5       11.90        9.88      0.30 o
   2   2   5       96.65       88.86      0.87 o
   3   2   5       18.54       15.54      0.91 o
   4   2   5        1.55        3.49      0.49 o
   5   2   5       45.09       36.92      0.85 o
   6   2   5       12.84       13.00      0.74 o
   7   2   5      200.50      199.75      2.88 o
   8   2   5        3.55        3.06      0.85 o
   9   2   5        2.16        2.46      2.57 o
  -7   3   5       42.06       35.96      2.58 o
  -6   3   5       97.79       95.74      2.68 o
  -5   3   5        6.07        9.40      0.90 o
  -4   3   5       14.36       11.47      0.71 o
  -3   3   5      102.08       95.05      1.51 o
  -2   3   5      326.08      321.11      2.80 o
  -1   3   5     1838.61     1814.75     11.43 o
   0   3   5      875.44      862.20      5.58 o
   1   3   5      748.77      776.55      6.53 o
   2   3   5      814.42      840.62      5.38 o
   3   3   5      127.92      116.85      1.11 o
   4   3   5      263.86      280.38      2.33 o
   5   3   5      386.53      380.96      2.93 o
   6   3   5      185.79      183.24      2.24 o
   7   3   5       94.53       88.57      1.82 o
   8   3   5      113.41      109.51      3.71 o
   9   3   5       31.45       31.70      2.83 o
  -7   4   5       55.99       62.01      2.87 o
  -6   4   5       79.14       77.83      2.68 o
  -5   4   5       13.92       17.27      1.13 o
  -4   4   5      184.69      188.74      2.94 o
  -3   4   5       88.40       94.57      1.87 o
  -2   4   5      610.15      573.70      4.81 o
  -1   4   5     1440.22     1431.71     11.10 o
   0   4   5      489.64      455.20      3.71 o
   1   4   5      117.91      109.21      1.36 o
   2   4   5      525.04      516.80      7.49 o
   4   4   5      296.35      334.59      4.61 o
   5   4   5      242.66      238.65      2.18 o
   6   4   5      279.63      277.41      2.64 o
   7   4   5      184.54      179.50      3.05 o
   8   4   5       59.81       74.22      4.47 o
   9   4   5       17.86       21.87      2.37 o
  -6   5   5       63.61       57.72      2.71 o
  -5   5   5       88.32       91.70      2.35 o
  -4   5   5      219.11      220.38      3.37 o
  -3   5   5      110.98      105.48      2.26 o
  -2   5   5        2.32        2.34      0.65 o
  -1   5   5        4.60        4.93      0.52 o
   0   5   5      215.13      200.91      2.13 o
   1   5   5      735.57      758.67      6.30 o
   2   5   5      303.97      304.29      2.40 o
   3   5   5      283.50      271.08      2.22 o
   4   5   5      268.45      260.49      2.56 o
   5   5   5       94.68       94.46      1.57 o
   6   5   5      215.96      206.47      2.28 o
   7   5   5       99.40      104.77      2.79 o
   8   5   5        4.98        6.98      1.40 o
   9   5   5       54.56       65.55      5.32 o
  -5   6   5       15.90       13.62      1.32 o
  -4   6   5      194.56      189.93      3.26 o
  -3   6   5      152.31      153.17      2.69 o
  -2   6   5      293.24      285.54      3.91 o
  -1   6   5      290.58      298.61      3.29 o
   0   6   5        6.44        5.70      0.51 o
   1   6   5      550.30      526.72      4.73 o
   2   6   5      319.45      317.00      3.61 o
   3   6   5        5.89        6.88      0.57 o
   4   6   5        0.92        2.26      0.57 o
   5   6   5        7.34        9.32      0.83 o
   6   6   5      100.35      104.60      3.08 o
   7   6   5      137.88      137.28      3.12 o
   8   6   5       75.99       77.27      2.57 o
   9   6   5        0.85        3.70      2.26 o
  -4   7   5      106.11      105.99      2.64 o
  -3   7   5       94.55       89.93      2.25 o
  -2   7   5      167.33      172.09      3.13 o
  -1   7   5      123.85      115.04      2.23 o
   0   7   5       72.81       75.76      1.55 o
   1   7   5       92.57      105.24      1.60 o
   2   7   5       66.55       67.62      1.58 o
   3   7   5      194.96      204.17      2.48 o
   4   7   5      212.63      217.12      2.49 o
   5   7   5      124.87      134.39      2.30 o
   6   7   5      211.53      198.20      3.28 o
   7   7   5       71.45       73.07      2.70 o
   8   7   5       10.23       10.27      2.34 o
   9   7   5       14.50       14.54      2.41 o
  -4   8   5       90.70       92.03      2.94 o
  -3   8   5       73.72       76.49      3.07 o
  -2   8   5       64.05       62.14      2.08 o
  -1   8   5       74.78       80.73      2.02 o
   0   8   5       45.69       44.01      1.41 o
   1   8   5      266.13      253.30      3.71 o
   2   8   5      105.19       96.73      1.97 o
   3   8   5      161.90      162.14      2.29 o
   4   8   5       40.88       37.58      1.37 o
   5   8   5        2.72        4.27      1.04 o
   6   8   5      130.51      140.88      2.91 o
   7   8   5       22.36       19.22      1.73 o
   8   8   5       15.51        6.74      6.57 o
  -2   9   5       15.31       14.72      2.13 o
  -1   9   5       10.39        8.29      1.16 o
   0   9   5        2.82        1.57      0.87 o
   1   9   5       55.24       56.73      1.78 o
   2   9   5       24.54       29.84      1.60 o
   3   9   5      105.74       95.77      2.05 o
   4   9   5       28.04       30.63      2.08 o
   5   9   5       29.86       29.35      2.35 o
   6   9   5       59.37       65.40      2.27 o
   7   9   5       54.09       54.90      4.62 o
   8   9   5       42.40       52.64     11.22 o
  -1  10   5       79.61       82.43      2.70 o
   0  10   5        6.52        5.53      1.14 o
   1  10   5       20.28       21.49      1.87 o
   2  10   5       36.59       40.62      2.06 o
   3  10   5       51.11       59.76      2.32 o
   4  10   5       14.19       12.67      1.36 o
   5  10   5        0.37        2.32      1.23 o
   6  10   5       19.83       17.77      1.71 o
   2  11   5        0.52        0.09      1.28 o
   3  11   5       41.65       38.86      2.78 o
   4  11   5       18.38       25.35      2.42 o
  -4 -10   6       85.27       84.06      5.03 o
  -3 -10   6       52.64       55.35      2.19 o
  -2 -10   6       37.11       42.36      3.27 o
  -1 -10   6        8.23        9.43      2.02 o
  -6  -9   6       30.09       28.87      2.05 o
  -5  -9   6        8.28       10.02      1.51 o
  -4  -9   6        6.19        6.07      1.75 o
  -3  -9   6        2.31        1.80      0.93 o
  -2  -9   6       73.60       76.40      3.11 o
  -1  -9   6       36.00       37.59      2.60 o
   0  -9   6       22.64       24.32      2.57 o
   1  -9   6       72.29       81.02      4.11 o
   2  -9   6       87.85       97.24      6.51 o
   3  -9   6       90.84       94.45      3.66 o
  -6  -8   6       16.86       16.54      1.70 o
  -5  -8   6       11.77       12.03      1.43 o
  -4  -8   6       26.73       26.47      1.26 o
  -3  -8   6        0.46        0.26      0.69 o
  -2  -8   6       92.93       91.36      2.23 o
  -1  -8   6       98.33       95.70      3.09 o
   0  -8   6       70.33       68.40      3.94 o
   1  -8   6       49.76       54.37      3.17 o
   2  -8   6        3.23       -0.25      1.46 o
   3  -8   6        0.52        0.72      1.07 o
   4  -8   6        4.65        2.96      1.46 o
  -7  -7   6       35.49       32.22      2.85 o
  -6  -7   6        8.04        7.41      1.25 o
  -5  -7   6       40.59       37.49      1.73 o
  -4  -7   6       33.71       34.19      1.57 o
  -3  -7   6      102.27      104.25      1.91 o
  -2  -7   6      173.69      176.50      2.86 o
  -1  -7   6       63.44       60.32      1.83 o
   0  -7   6        6.11        5.67      0.73 o
   1  -7   6       56.15       63.55      4.88 o
   2  -7   6        4.29        2.91      1.20 o
   3  -7   6      270.94      268.54      7.02 o
   4  -7   6       16.89       17.20      1.71 o
   5  -7   6       39.47       36.03      1.82 o
  -7  -6   6       15.00       13.65      2.38 o
  -6  -6   6       77.32       71.99      2.22 o
  -5  -6   6       66.80       64.25      1.88 o
  -4  -6   6       67.42       64.24      1.56 o
  -3  -6   6      114.21      116.57      1.94 o
  -2  -6   6      399.11      399.18      5.25 o
  -1  -6   6       80.39       84.16      2.09 o
   0  -6   6      325.60      320.67      4.43 o
   1  -6   6        5.77        6.70      1.14 o
   2  -6   6       33.92       34.43      2.06 o
   3  -6   6       58.05       59.61      2.91 o
   4  -6   6      211.94      208.95      6.00 o
   5  -6   6       18.90       20.28      1.54 o
   6  -6   6        7.51        9.25      1.39 o
  -8  -5   6        0.31       -0.52      1.89 o
  -7  -5   6       28.47       27.68      2.27 o
  -6  -5   6       23.55       25.91      1.32 o
  -5  -5   6      117.33      110.26      1.99 o
  -4  -5   6        7.51        7.28      0.71 o
  -3  -5   6       16.88       14.80      0.89 o
  -2  -5   6      339.47      341.17      3.15 o
  -1  -5   6      551.86      508.79      5.18 o
   0  -5   6      155.15      143.78      2.40 o
   1  -5   6      296.86      305.72      5.09 o
   2  -5   6        1.98        2.40      1.20 o
   3  -5   6      297.29      292.77      5.14 o
   4  -5   6       83.44       82.49      2.06 o
   5  -5   6      327.91      324.01      5.69 o
   6  -5   6       85.16       86.42      2.99 o
   7  -5   6       56.80       51.15      2.74 o
  -8  -4   6       27.80       29.99      2.84 o
  -7  -4   6        0.44        2.48      1.04 o
  -6  -4   6       77.50       76.74      1.81 o
  -5  -4   6      186.10      174.13      2.38 o
  -4  -4   6       81.23       79.35      1.38 o
  -3  -4   6      285.95      288.86      3.18 o
  -2  -4   6        7.59        5.59      0.59 o
  -1  -4   6      125.31      126.24      1.74 o
   0  -4   6     1425.19     1434.01     14.57 o
   2  -4   6      102.29      139.75      6.85 o
   3  -4   6       16.34       16.10      1.05 o
   4  -4   6        0.99        2.07      0.64 o
   5  -4   6      123.49      128.12      2.42 o
   6  -4   6      193.48      190.20      2.98 o
   7  -4   6       40.18       39.39      2.64 o
  -8  -3   6       11.85       15.07      6.85 o
  -7  -3   6       11.54       12.22      4.29 o
  -6  -3   6      187.10      183.76      2.79 o
  -5  -3   6       66.84       66.67      1.63 o
  -4  -3   6      392.01      379.82      3.52 o
  -3  -3   6      299.05      296.48      3.04 o
  -2  -3   6      731.48      722.85      5.78 o
  -1  -3   6       77.09       60.88      1.09 o
   0  -3   6       67.67       64.32      1.70 o
   1  -3   6       56.94       51.71      1.74 o
   2  -3   6      524.77      535.99      8.49 o
   3  -3   6      186.51      178.52      2.49 o
   4  -3   6      371.46      375.08      4.32 o
   5  -3   6       77.95       80.45      1.47 o
   6  -3   6      228.33      224.04      3.23 o
   7  -3   6       87.56       92.86      3.61 o
   8  -3   6       45.46       46.12      2.88 o
  -8  -2   6       12.38       20.21      6.68 o
  -7  -2   6       33.00       33.81      8.74 o
  -6  -2   6      349.26      321.86      4.79 o
  -5  -2   6     1286.80     1268.29     14.26 o
  -4  -2   6      352.13      331.88      3.60 o
  -3  -2   6      826.98      796.29      6.72 o
  -2  -2   6        5.22       10.51      0.55 o
  -1  -2   6      358.71      375.42      3.24 o
   0  -2   6      510.89      496.06      6.60 o
   1  -2   6      920.38      911.27     11.25 o
   2  -2   6      720.71      689.67      7.59 o
   3  -2   6      924.01      962.63      8.60 o
   4  -2   6       17.13       15.94      0.56 o
   5  -2   6      456.23      427.11      5.00 o
   6  -2   6        0.96       -0.36      0.62 o
   7  -2   6       69.36       78.21      2.20 o
   8  -2   6       13.27       18.46      1.71 o
  -8  -1   6       62.77       75.88      8.05 o
  -7  -1   6       24.82       25.01      5.31 o
  -6  -1   6      161.75      143.16      5.19 o
  -5  -1   6      100.58       86.48      1.69 o
  -4  -1   6      617.61      620.84      6.09 o
  -3  -1   6      400.63      388.03      3.48 o
  -2  -1   6      467.05      466.27      8.46 o
  -1  -1   6       87.19       84.78      1.57 o
   0  -1   6       53.59       47.87      0.90 o
   1  -1   6        4.54        2.98      0.45 o
   2  -1   6     3908.76     4177.44     30.58 o
   3  -1   6       35.90       19.85      0.65 o
   4  -1   6      693.70      707.68      6.11 o
   5  -1   6       46.77       44.43      1.47 o
   6  -1   6      756.55      723.60      7.45 o
   7  -1   6      177.88      171.84      2.76 o
   8  -1   6      131.50      134.71      2.92 o
   9  -1   6        0.38        1.26      1.27 o
  -8   0   6       20.47       22.61      3.77 o
  -7   0   6       44.94       45.95      3.41 o
  -6   0   6       76.47       70.12      1.95 o
  -5   0   6       50.02       71.55      1.79 o
  -4   0   6        1.31        1.49      0.76 o
  -3   0   6      387.28      446.74      3.78 o
  -2   0   6      763.03      803.74      7.80 o
  -1   0   6      344.83      381.04     15.18 o
   0   0   6      317.35      398.20      3.72 o
   1   0   6       15.18       22.92      1.03 o
   2   0   6       71.77       58.96      0.82 o
   3   0   6     1274.94     1440.49     11.57 o
   4   0   6      605.88      715.40      6.23 o
   5   0   6      266.08      287.90      2.88 o
   6   0   6        6.47        6.52      0.83 o
   7   0   6      136.77      143.54      2.78 o
   8   0   6        4.97        3.91      0.98 o
   9   0   6        7.45        3.63      1.14 o
  -7   1   6       84.53       82.19      5.47 o
  -6   1   6      185.75      176.72      3.00 o
  -5   1   6        1.06        3.56      1.40 o
  -4   1   6       22.73       24.18      0.88 o
  -3   1   6       20.98       15.64      0.59 o
  -2   1   6        6.15        5.43      0.34 o
  -1   1   6      382.07      345.14      2.87 o
   0   1   6      472.65      553.88      7.20 o
   1   1   6      721.26      737.58      5.72 o
   2   1   6     1176.36     1188.09      9.90 o
   3   1   6      358.77      323.11      2.85 o
   4   1   6      672.07      714.95      5.67 o
   5   1   6        2.88        3.87      0.48 o
   6   1   6       49.30       46.08      1.20 o
   7   1   6       40.58       38.37      1.54 o
   8   1   6       20.67       21.07      1.31 o
   9   1   6       77.04       78.95      2.99 o
  -7   2   6      143.91      140.27      4.32 o
  -6   2   6      293.79      281.13      4.09 o
  -5   2   6      114.08      116.40      2.66 o
  -4   2   6      396.99      366.78      5.08 o
  -3   2   6       39.70       40.06      0.88 o
  -2   2   6      704.62      703.65      5.22 o
  -1   2   6      597.38      598.00      4.43 o
   0   2   6     1037.29      970.54      7.99 o
   1   2   6      325.69      308.82      2.28 o
   2   2   6     2013.00     2070.63     13.10 o
   3   2   6      846.47      808.28      6.02 o
   4   2   6      681.20      683.89      5.18 o
   5   2   6       10.58        7.47      0.48 o
   6   2   6       39.47       38.27      1.21 o
   7   2   6       12.30       12.78      0.92 o
   8   2   6       64.41       59.95      1.75 o
   9   2   6       21.29       19.97      2.34 o
  -7   3   6       63.75       66.75      3.06 o
  -6   3   6       84.61       89.03      3.17 o
  -5   3   6       69.55       78.70      2.25 o
  -4   3   6       55.36       55.90      2.05 o
  -3   3   6      618.64      605.13      6.10 o
  -2   3   6      175.42      176.37      1.90 o
  -1   3   6      698.85      667.21      6.44 o
   0   3   6       48.53       38.27      0.65 o
   1   3   6     4482.92     4838.03     42.70 o
   2   3   6      330.54      321.44      2.34 o
   3   3   6     1357.99     1347.66      9.02 o
   4   3   6      935.15      957.30      6.92 o
   5   3   6       86.06       77.70      1.10 o
   6   3   6      119.82      109.70      1.81 o
   7   3   6      282.51      264.06      3.06 o
   8   3   6       28.42       27.08      1.73 o
   9   3   6      197.17      213.37      7.10 o
  -6   4   6       61.22       66.02      3.10 o
  -5   4   6       67.54       67.97      2.19 o
  -4   4   6       93.62       89.41      2.16 o
  -3   4   6       42.97       47.42      1.73 o
  -2   4   6      660.73      651.58      5.71 o
  -1   4   6      847.26      839.90      6.32 o
   0   4   6      539.71      520.65      4.12 o
   1   4   6       53.96       60.30      1.22 o
   2   4   6       59.91       50.66      0.68 o
   3   4   6      472.90      467.10      3.47 o
   4   4   6      778.70      789.44      5.53 o
   5   4   6      216.27      193.96      1.82 o
   6   4   6      199.63      218.63      2.38 o
   7   4   6        2.42        2.58      1.01 o
   8   4   6       90.10       99.41      3.17 o
   9   4   6       26.49       38.30      4.58 o
  -6   5   6        8.22        8.85      1.97 o
  -5   5   6       80.31       82.26      2.55 o
  -4   5   6       88.79       92.50      2.39 o
  -3   5   6        5.27        3.58      0.98 o
  -2   5   6       92.41       90.95      1.83 o
  -1   5   6       53.52       47.92      1.16 o
   0   5   6      155.11      163.76      1.89 o
   1   5   6      731.32      764.99      7.24 o
   2   5   6       72.38       67.76      1.09 o
   3   5   6       15.56       17.80      0.60 o
   4   5   6       13.60       15.12      0.60 o
   5   5   6       46.24       50.37      1.25 o
   6   5   6      142.85      133.05      2.30 o
   7   5   6       49.52       49.69      1.85 o
   8   5   6        2.66        3.57      1.37 o
   9   5   6       43.62       64.62      8.65 o
  -5   6   6       18.13       13.80      1.63 o
  -4   6   6        0.71        0.84      1.12 o
  -3   6   6      109.23      107.36      2.55 o
  -2   6   6      143.37      146.63      2.52 o
  -1   6   6      375.85      360.71      5.03 o
   0   6   6      293.49      281.39      3.24 o
   1   6   6      328.15      314.12      3.22 o
   2   6   6        6.71        4.89      0.63 o
   3   6   6      191.62      193.58      2.07 o
   4   6   6        1.27        1.56      0.52 o
   5   6   6       16.05       17.72      1.08 o
   6   6   6       96.84      106.44      1.96 o
   7   6   6       45.58       51.68      3.28 o
   8   6   6       97.64      101.34      3.39 o
   9   6   6        5.14        5.67      2.33 o
  -4   7   6       71.08       77.77      2.51 o
  -3   7   6       47.33       49.33      2.00 o
  -2   7   6       67.83       67.91      1.98 o
  -1   7   6      146.42      157.20      2.65 o
   0   7   6      132.32      128.19      2.23 o
   1   7   6      111.06      109.53      2.41 o
   2   7   6      113.04      118.96      2.25 o
   3   7   6       46.99       43.72      1.28 o
   4   7   6      170.75      172.06      2.36 o
   5   7   6      249.48      239.10      2.65 o
   6   7   6      145.51      150.72      2.58 o
   7   7   6       27.45       23.20      1.86 o
   8   7   6       32.40       28.81      2.42 o
   9   7   6        4.65        2.89      2.22 o
  -3   8   6      125.09      125.30      3.17 o
  -2   8   6       55.14       52.10      1.96 o
  -1   8   6      157.16      157.81      3.27 o
   0   8   6       66.57       64.53      1.65 o
   1   8   6      174.19      168.51      3.40 o
   2   8   6      301.81      278.71      3.90 o
   3   8   6      278.49      278.31      3.30 o
   4   8   6       38.25       33.97      1.31 o
   5   8   6       12.21       14.81      1.37 o
   6   8   6       76.32       79.84      3.17 o
   7   8   6       59.42       69.60      4.05 o
   8   8   6       54.37       64.75      4.28 o
  -2   9   6       38.29       37.77      1.77 o
  -1   9   6        4.66        3.12      1.01 o
   0   9   6       12.08       10.59      1.10 o
   1   9   6        9.63        9.80      1.13 o
   2   9   6       44.89       52.46      2.14 o
   3   9   6       64.98       63.11      1.91 o
   4   9   6       39.19       45.92      2.16 o
   5   9   6       16.10       14.38      1.93 o
   6   9   6       38.96       48.55      2.53 o
   7   9   6       34.69       31.17      2.54 o
  -1  10   6       62.75       71.60      4.45 o
   0  10   6       14.63       15.61      1.34 o
   1  10   6       14.60       17.27      1.66 o
   2  10   6       88.21       89.17      2.78 o
   3  10   6       24.93       29.93      1.51 o
   4  10   6       24.37       24.12      1.68 o
   5  10   6        3.53        2.69      1.22 o
   6  10   6        2.55        4.27      1.45 o
   2  11   6        9.79        9.84      1.45 o
   3  11   6        5.18        6.09      1.36 o
   4  11   6       20.25       25.58      1.86 o
  -3 -10   7       37.30       40.19      2.23 o
  -2 -10   7       42.47       47.94      3.51 o
  -1 -10   7        8.70        7.68      2.02 o
  -5  -9   7       13.35       11.21      1.65 o
  -4  -9   7        8.88        6.97      2.33 o
  -3  -9   7        0.57       -0.07      1.04 o
  -2  -9   7        7.38        8.61      1.40 o
  -1  -9   7       16.07       17.90      1.87 o
   0  -9   7       29.40       31.00      3.08 o
   1  -9   7        4.09        4.45      3.43 o
   2  -9   7       27.78       29.31      1.89 o
   3  -9   7      117.66      125.15      4.22 o
  -6  -8   7        6.86        7.32      1.58 o
  -5  -8   7       10.70       12.52      1.53 o
  -4  -8   7       17.44       18.71      1.48 o
  -3  -8   7       36.83       39.15      1.47 o
  -2  -8   7       46.46       46.06      1.78 o
  -1  -8   7       22.39       21.23      1.82 o
   0  -8   7       46.47       46.08      3.43 o
   1  -8   7       20.82       19.48      1.36 o
   2  -8   7        5.80        4.13      1.80 o
   3  -8   7        0.68        0.48      1.07 o
   4  -8   7        4.93        4.73      1.36 o
  -7  -7   7        9.86        8.59      1.72 o
  -6  -7   7       31.59       37.98      2.09 o
  -5  -7   7       37.30       33.14      2.00 o
  -4  -7   7       18.35       19.19      1.07 o
  -3  -7   7       79.55       74.08      1.83 o
  -2  -7   7       96.18       96.97      2.20 o
  -1  -7   7      142.99      135.53      2.73 o
   0  -7   7        6.30        7.21      0.88 o
   1  -7   7        4.38        4.91      0.95 o
   2  -7   7      162.04      162.02      4.80 o
   3  -7   7      232.42      235.67      6.51 o
   4  -7   7       34.36       34.26      2.74 o
   5  -7   7       32.19       33.89      2.23 o
  -7  -6   7       14.95       13.55      3.26 o
  -6  -6   7      135.36      141.20      2.68 o
  -5  -6   7      118.42      119.11      2.62 o
  -4  -6   7       44.30       41.93      1.53 o
  -3  -6   7      123.73      123.58      1.95 o
  -2  -6   7      121.91      115.60      2.12 o
  -1  -6   7      470.60      456.82      6.16 o
   0  -6   7      653.23      627.63      9.56 o
   1  -6   7      117.83      107.04      3.77 o
   2  -6   7      172.76      178.46      3.68 o
   3  -6   7       95.69       97.50      2.75 o
   4  -6   7      111.39      114.23      4.28 o
   5  -6   7       20.26       22.36      1.97 o
   6  -6   7       31.37       26.06      1.80 o
  -7  -5   7        0.43       -1.05      1.80 o
  -6  -5   7      237.58      231.57      4.16 o
  -5  -5   7       56.45       55.91      1.55 o
  -4  -5   7       17.80       18.32      0.95 o
  -3  -5   7        7.16        5.08      0.58 o
  -2  -5   7       67.77       64.24      1.37 o
  -1  -5   7      515.60      516.32      5.34 o
   0  -5   7      284.04      272.19      4.65 o
   1  -5   7       95.53       92.65      3.25 o
   2  -5   7      266.12      269.06      6.85 o
   3  -5   7       89.16       82.39      3.77 o
   4  -5   7      174.83      169.03      4.11 o
   5  -5   7      110.12      112.72      2.20 o
   6  -5   7       43.87       39.46      2.12 o
   7  -5   7       75.76       75.10      3.43 o
  -8  -4   7        6.95       -3.43      4.80 o
  -7  -4   7        6.77        5.97      1.53 o
  -6  -4   7        5.92        6.23      1.05 o
  -5  -4   7      153.10      149.73      2.23 o
  -4  -4   7       20.35       24.38      1.52 o
  -3  -4   7       58.99       74.80      2.34 o
  -2  -4   7      106.65      100.87      1.30 o
  -1  -4   7     1035.42     1032.00     10.09 o
   0  -4   7       76.23       78.59      2.30 o
   1  -4   7      317.55      335.17      7.54 o
   4  -4   7       17.53       17.41      1.23 o
   5  -4   7       97.08      105.96      2.01 o
   6  -4   7       19.13       19.52      1.12 o
   7  -4   7       45.58       46.90      2.41 o
  -8  -3   7       12.70        7.88      6.00 o
  -7  -3   7        0.45       -0.18      1.65 o
  -6  -3   7      208.04      192.33      5.81 o
  -5  -3   7        1.47        2.85      0.91 o
  -4  -3   7      132.09      131.05      1.82 o
  -3  -3   7      239.65      243.56      2.65 o
  -2  -3   7      400.88      392.16      3.43 o
  -1  -3   7      419.93      437.89      4.36 o
   0  -3   7        3.90        0.71      0.98 o
   1  -3   7      472.36      505.47      8.49 o
   2  -3   7      228.83      234.08      4.44 o
   3  -3   7       19.79       13.58      0.89 o
   4  -3   7      298.11      303.93      3.65 o
   5  -3   7       25.19       29.78      1.98 o
   6  -3   7      174.90      171.94      2.75 o
   7  -3   7       21.43       19.51      1.39 o
   8  -3   7        5.96        4.59      1.39 o
  -8  -2   7        5.92        9.08      6.00 o
  -7  -2   7       66.85       34.43      5.82 o
  -6  -2   7       88.13       91.32      2.77 o
  -5  -2   7      353.15      363.39      4.88 o
  -4  -2   7       83.76       84.25      1.77 o
  -3  -2   7      184.44      171.51      2.37 o
  -2  -2   7      247.99      236.85      2.37 o
  -1  -2   7     1513.00     1508.80     13.71 o
   0  -2   7      439.24      400.19      7.65 o
   1  -2   7     2789.78     2921.83     33.25 o
   2  -2   7        5.38        7.70      0.66 o
   3  -2   7       27.02       23.38      1.01 o
   4  -2   7      119.88      121.88      1.73 o
   5  -2   7      174.47      181.32      2.61 o
   6  -2   7       58.72       62.47      1.69 o
   7  -2   7      135.11      139.79      3.49 o
   8  -2   7        0.49       -0.39      1.10 o
  -8  -1   7      100.60      119.54      9.08 o
  -7  -1   7        8.56       12.85      5.14 o
  -6  -1   7       23.41       22.54      1.50 o
  -5  -1   7       48.05       47.91      1.86 o
  -4  -1   7      106.56      105.68      1.83 o
  -3  -1   7      803.05      770.84      7.99 o
  -2  -1   7      407.55      398.87      4.05 o
  -1  -1   7      470.53      478.98      6.28 o
   0  -1   7        1.53        5.18      0.43 o
   1  -1   7      947.39      902.74      7.79 o
   2  -1   7      933.43      975.70      9.42 o
   3  -1   7       29.00       26.52      0.64 o
   4  -1   7       99.69       99.14      1.31 o
   5  -1   7       62.22       68.39      1.51 o
   6  -1   7      791.97      773.13      8.35 o
   7  -1   7      628.22      613.91      6.83 o
   8  -1   7      124.12      121.33      2.64 o
   9  -1   7       26.02       26.01      1.59 o
  -7   0   7       26.39       17.13      4.45 o
  -6   0   7       52.58       55.02      2.50 o
  -5   0   7       69.03       75.41      1.48 o
  -4   0   7      607.92      610.46      9.37 o
  -3   0   7      410.56      411.31      4.35 o
  -2   0   7      633.79      680.30     10.09 o
  -1   0   7       66.51       63.82      1.54 o
   0   0   7       16.17       13.29      1.14 o
   1   0   7      102.78       96.46      1.41 o
   2   0   7      714.20      725.03      6.15 o
   3   0   7     1402.88     1541.47     12.39 o
   4   0   7      736.44      883.24      7.35 o
   5   0   7       54.35       66.92      1.42 o
   6   0   7      226.20      221.73      2.82 o
   7   0   7        6.29        9.24      0.91 o
   8   0   7       71.18       72.87      2.37 o
   9   0   7       49.98       62.01      2.31 o
  -7   1   7       30.93       29.11      2.22 o
  -6   1   7       55.93       58.59      1.99 o
  -5   1   7      494.61      469.77      5.17 o
  -4   1   7       28.69       30.59      1.04 o
  -3   1   7     1295.00     1231.23      8.67 o
  -2   1   7        2.83        2.25      0.36 o
  -1   1   7      238.23      229.98      2.27 o
   0   1   7      410.28      468.13      6.20 o
   1   1   7      855.39      871.51      7.25 o
   2   1   7      127.71      106.18      1.22 o
   3   1   7      769.12      740.52      5.82 o
   4   1   7      111.36      100.87      1.34 o
   5   1   7       97.98       95.80      1.78 o
   6   1   7       78.38       65.63      1.38 o
   7   1   7      238.90      233.22      3.25 o
   8   1   7        9.71       11.02      1.21 o
   9   1   7       50.19       57.63      2.17 o
  -7   2   7       29.98       23.84      2.18 o
  -6   2   7      106.26      102.63      3.58 o
  -5   2   7      130.20      110.62      2.20 o
  -4   2   7      408.27      389.75      8.10 o
  -3   2   7      134.66      135.06      1.66 o
  -2   2   7     1023.60     1024.71      7.43 o
  -1   2   7      192.07      195.13      1.92 o
   0   2   7      312.82      323.94      3.06 o
   1   2   7       69.18       62.18      0.82 o
   2   2   7      684.20      632.38      4.45 o
   3   2   7     1202.29     1170.52      8.05 o
   4   2   7     1016.15      999.00      7.11 o
   5   2   7       15.37       15.40      0.69 o
   6   2   7      272.95      250.65      2.78 o
   7   2   7        7.75        5.94      0.81 o
   8   2   7      137.39      138.93      2.99 o
   9   2   7        7.56        9.32      1.76 o
  -6   3   7       60.11       61.63      2.55 o
  -5   3   7       60.25       60.18      2.29 o
  -4   3   7       15.13        8.40      0.94 o
  -3   3   7      245.26      236.14      2.58 o
  -2   3   7       79.23       81.43      1.16 o
  -1   3   7     1247.36     1190.44      8.00 o
   0   3   7      267.99      257.11      2.17 o
   1   3   7       12.65       14.03      0.45 o
   2   3   7      240.55      244.78      2.38 o
   3   3   7      511.46      492.46      3.58 o
   4   3   7      243.37      221.73      1.95 o
   5   3   7      525.95      545.13      4.69 o
   6   3   7       90.31       82.79      1.45 o
   7   3   7      101.07       96.90      1.76 o
   8   3   7       91.29       84.74      2.56 o
   9   3   7       51.67       53.36      3.80 o
  -6   4   7      106.88      103.56      3.21 o
  -5   4   7      139.79      139.01      3.29 o
  -4   4   7        1.26        3.72      0.83 o
  -3   4   7        2.31        4.83      2.74 o
  -2   4   7      122.10      119.77      1.85 o
  -1   4   7      419.94      411.41      3.20 o
   0   4   7      171.22      163.40      1.56 o
   1   4   7      191.62      183.98      1.93 o
   3   4   7      671.69      621.50      4.54 o
   4   4   7     1026.75      987.86      6.98 o
   5   4   7      170.94      167.16      1.77 o
   6   4   7      138.18      150.43      1.83 o
   7   4   7        1.87        3.78      0.93 o
   8   4   7       25.65       33.64      3.21 o
   9   4   7       15.95       16.75      2.50 o
  -5   5   7      102.33       97.50      4.09 o
  -4   5   7       34.10       35.19      1.61 o
  -3   5   7        1.70        0.79      0.82 o
  -2   5   7       45.77       46.74      1.51 o
  -1   5   7        1.26        0.85      0.52 o
   0   5   7      277.83      266.28      2.89 o
   1   5   7        6.35        6.20      1.12 o
   2   5   7     1033.75     1044.61      7.71 o
   3   5   7       43.13       42.95      0.88 o
   4   5   7       36.56       37.93      1.17 o
   5   5   7       60.85       62.65      1.44 o
   6   5   7       21.28       17.42      0.91 o
   7   5   7       10.67       12.79      0.94 o
   8   5   7       77.98       74.84      2.83 o
   9   5   7        7.70       15.48      2.67 o
  -5   6   7       41.91       35.80      2.91 o
  -4   6   7       12.05       11.73      1.43 o
  -3   6   7      117.07      104.77      2.40 o
  -2   6   7      236.62      238.84      3.45 o
  -1   6   7      652.87      633.87      6.09 o
   0   6   7      101.18      102.88      1.74 o
   1   6   7      223.00      237.32      3.07 o
   2   6   7      239.86      235.71      2.76 o
   3   6   7      300.92      288.20      2.79 o
   4   6   7      129.08      126.89      1.84 o
   5   6   7       67.04       71.35      2.05 o
   6   6   7       58.28       56.00      1.60 o
   7   6   7      103.89      109.51      4.69 o
   8   6   7       33.03       38.36      2.46 o
   9   6   7       12.84       12.50      2.79 o
  -4   7   7       88.30       96.66      2.67 o
  -3   7   7      122.42      126.54      3.31 o
  -2   7   7      271.45      281.54      4.11 o
  -1   7   7        0.84        1.65      0.82 o
   0   7   7      300.66      288.59      3.38 o
   1   7   7       70.16       65.94      2.03 o
   2   7   7      287.12      302.54      3.75 o
   3   7   7       75.65       71.70      1.69 o
   4   7   7      145.34      151.58      2.39 o
   5   7   7      143.62      142.73      2.23 o
   6   7   7      119.87      122.21      2.43 o
   7   7   7       29.52       23.64      1.51 o
   8   7   7        9.84        3.97      3.75 o
   9   7   7        4.38        3.30      2.26 o
  -3   8   7       40.36       38.68      1.88 o
  -2   8   7       58.99       63.55      3.24 o
  -1   8   7       16.64       19.02      1.26 o
   0   8   7       72.86       76.30      1.85 o
   1   8   7      179.01      178.10      3.43 o
   2   8   7      395.03      347.79      5.38 o
   3   8   7       54.94       55.12      1.55 o
   4   8   7       37.31       37.64      1.43 o
   5   8   7       38.25       44.89      1.67 o
   6   8   7       43.63       48.09      4.47 o
   7   8   7      127.60      147.24      4.53 o
   8   8   7       24.06       25.20      4.61 o
  -2   9   7       19.37       19.74      1.51 o
  -1   9   7        5.80        8.52      1.18 o
   0   9   7       22.48       21.45      1.47 o
   1   9   7       23.84       24.70      1.47 o
   2   9   7       54.25       61.53      2.02 o
   3   9   7       13.56       14.23      1.15 o
   4   9   7        0.50        0.09      0.83 o
   5   9   7       10.63       10.99      1.21 o
   6   9   7       10.52       13.22      1.86 o
   7   9   7       24.49       25.02      2.44 o
   0  10   7      113.16      120.95      4.47 o
   1  10   7       10.87        9.52      1.44 o
   2  10   7       43.05       42.31      2.04 o
   3  10   7       13.05       14.05      1.29 o
   4  10   7       24.76       25.79      1.92 o
   5  10   7       22.76       21.17      1.88 o
   6  10   7        8.70       14.55      3.15 o
  -2 -10   8        3.32        4.55      2.00 o
  -1 -10   8       17.49       20.27      3.04 o
  -5  -9   8       32.21       35.37      3.08 o
  -4  -9   8        5.48        5.79      1.51 o
  -3  -9   8        5.20        4.68      1.13 o
  -2  -9   8        0.81        1.02      1.25 o
  -1  -9   8       40.55       43.37      3.09 o
   0  -9   8       56.93       61.83      4.45 o
   2  -9   8       17.48       16.05      1.61 o
  -6  -8   8        5.20        4.00      2.51 o
  -5  -8   8       51.54       51.41      6.77 o
  -4  -8   8       29.64       30.21      1.54 o
  -3  -8   8      103.79      110.49      2.72 o
  -2  -8   8        2.96        4.00      0.97 o
  -1  -8   8      106.46      108.63      3.68 o
   0  -8   8       50.67       45.73      3.60 o
   1  -8   8       25.22       23.47      2.06 o
   2  -8   8       58.46       55.84      3.08 o
   3  -8   8        0.87        2.40      1.54 o
   4  -8   8       11.93       13.15      1.61 o
  -6  -7   8       58.99       55.01      3.25 o
  -5  -7   8       99.62      103.51      3.86 o
  -4  -7   8       48.20       51.05      2.72 o
  -3  -7   8       30.27       30.97      1.31 o
  -2  -7   8       54.11       56.48      2.04 o
  -1  -7   8       81.37       78.84      1.96 o
   0  -7   8        6.94        8.42      1.01 o
   1  -7   8       30.18       26.04      3.94 o
   2  -7   8       69.09       63.38      2.91 o
   3  -7   8      199.09      201.76      5.82 o
   4  -7   8      131.42      133.93      4.80 o
   5  -7   8        3.15       -0.51      1.71 o
  -7  -6   8       42.61       30.95      7.02 o
  -6  -6   8       20.11       17.69      1.51 o
  -5  -6   8       93.65       90.42      3.36 o
  -4  -6   8        7.64        7.19      0.87 o
  -3  -6   8       62.48       61.84      1.49 o
  -2  -6   8       74.96       78.96      1.80 o
  -1  -6   8      530.32      520.42      6.08 o
   0  -6   8       61.62       58.64      2.10 o
   1  -6   8       56.92       55.50      2.91 o
   2  -6   8      211.97      220.94      6.34 o
   3  -6   8       67.92       67.36      2.39 o
   4  -6   8      199.54      206.41      4.46 o
   5  -6   8       35.54       36.35      2.74 o
   6  -6   8        0.83        1.22      1.15 o
  -7  -5   8        6.23        4.49      2.11 o
  -6  -5   8       55.96       55.41      2.47 o
  -5  -5   8       45.26       44.78      1.62 o
  -4  -5   8        1.87        1.57      0.69 o
  -3  -5   8        1.89        0.82      0.58 o
  -2  -5   8       18.40       17.38      0.75 o
  -1  -5   8      131.61      141.74      2.10 o
   0  -5   8      121.04      104.81      3.60 o
   1  -5   8       17.43       15.07      3.43 o
   2  -5   8        3.30        6.51      1.37 o
   3  -5   8      178.61      172.47      5.48 o
   4  -5   8      177.44      184.26      3.97 o
   5  -5   8        1.91        0.22      0.80 o
   6  -5   8       59.80       58.05      2.17 o
   7  -5   8       16.06       12.89      1.94 o
  -7  -4   8       34.02       31.00      2.36 o
  -6  -4   8        0.92       -0.98      1.63 o
  -5  -4   8       10.36       11.94      1.02 o
  -4  -4   8        4.68        4.29      0.65 o
  -3  -4   8      110.82      107.22      1.66 o
  -2  -4   8      144.11      149.32      2.01 o
  -1  -4   8      562.59      534.86      6.11 o
   0  -4   8      134.19      127.68      3.13 o
   1  -4   8      189.28      204.24     11.30 o
   2  -4   8       38.18       40.25      2.40 o
   3  -4   8       34.04       46.08      2.91 o
   4  -4   8       66.81       65.15      1.91 o
   5  -4   8       33.19       38.33      1.65 o
   6  -4   8        8.71        8.70      1.08 o
   7  -4   8       30.78       29.08      1.64 o
  -7  -3   8       42.01       39.63     19.10 o
  -6  -3   8       95.42       95.38      3.27 o
  -5  -3   8      471.70      441.96      5.27 o
  -4  -3   8       73.02       74.61      1.79 o
  -3  -3   8       27.65       29.04      1.12 o
  -2  -3   8      108.88      105.27      1.54 o
  -1  -3   8      486.08      484.69      4.75 o
   0  -3   8      387.96      364.63      6.43 o
   1  -3   8      156.15      141.96      3.58 o
   2  -3   8      101.65       95.05      3.01 o
   3  -3   8      163.25      155.04      3.11 o
   4  -3   8      352.40      347.17      4.17 o
   5  -3   8       19.00       20.26      1.16 o
   6  -3   8       90.42       94.12      2.38 o
   7  -3   8        1.08        0.28      1.03 o
   8  -3   8       19.09       16.64      1.59 o
  -7  -2   8       12.42        9.08     10.79 o
  -6  -2   8       86.18       88.25      3.09 o
  -5  -2   8      201.61      197.93      4.12 o
  -4  -2   8      527.20      497.85      5.84 o
  -3  -2   8      162.48      157.48      1.81 o
  -2  -2   8       14.13       14.85      0.57 o
  -1  -2   8      384.01      369.21      3.83 o
   0  -2   8     3375.82     3541.50     34.48 o
   1  -2   8     2013.90     2019.19     37.64 o
   2  -2   8     1171.96     1148.31     11.98 o
   3  -2   8      272.52      239.24      3.34 o
   4  -2   8       13.12       13.99      1.26 o
   5  -2   8       77.91       83.81      1.72 o
   6  -2   8      256.56      259.59      3.77 o
   7  -2   8       45.43       47.19      2.52 o
   8  -2   8       47.12       49.57      2.21 o
  -7  -1   8        9.38       29.12      7.02 o
  -6  -1   8        4.80        1.34      2.07 o
  -5  -1   8      318.35      286.30      4.86 o
  -4  -1   8       36.78       36.73      1.26 o
  -3  -1   8      511.59      506.56      5.40 o
  -2  -1   8      294.10      285.02      3.71 o
  -1  -1   8      899.63      888.67      9.60 o
   0  -1   8      350.89      354.50      5.70 o
   1  -1   8      212.79      191.95      2.19 o
   2  -1   8       10.35        4.30      0.34 o
   3  -1   8      137.01      144.94      1.81 o
   4  -1   8       92.00       80.14      1.36 o
   5  -1   8      121.48      122.24      1.83 o
   6  -1   8      222.90      210.42      3.06 o
   7  -1   8      299.55      302.03      4.33 o
   8  -1   8      137.82      139.41      3.02 o
   9  -1   8       14.84       17.01      1.46 o
  -7   0   8        6.37        7.54      4.80 o
  -6   0   8       11.45       14.01      2.57 o
  -5   0   8       15.56       16.69      1.64 o
  -4   0   8      334.17      350.73      4.97 o
  -3   0   8       11.18        9.11      1.18 o
  -2   0   8      419.63      425.86      4.61 o
  -1   0   8      152.66      139.39      2.37 o
   0   0   8      770.44      869.98     14.79 o
   1   0   8       22.47       40.82      1.13 o
   2   0   8      401.91      434.57      4.32 o
   3   0   8        8.80        7.76      0.49 o
   4   0   8      347.63      378.16      3.87 o
   5   0   8       38.91       39.90      1.23 o
   6   0   8      151.62      159.73      2.34 o
   7   0   8        2.82        1.95      1.06 o
   8   0   8       69.72       76.86      3.13 o
   9   0   8        9.16        9.53      1.30 o
  -6   1   8       35.46       32.75      1.63 o
  -5   1   8      196.49      186.51      2.65 o
  -4   1   8        8.10        9.12      0.74 o
  -3   1   8       77.44       82.22      1.55 o
  -2   1   8      294.75      266.53      3.16 o
  -1   1   8      759.71      721.15      7.78 o
   0   1   8      408.85      422.36      4.22 o
   1   1   8      217.05      287.02      5.81 o
   2   1   8        1.42        0.75      0.44 o
   3   1   8      225.00      223.16      2.29 o
   4   1   8       99.13      117.88      1.50 o
   5   1   8       41.22       40.49      1.02 o
   6   1   8       33.79       34.27      1.30 o
   7   1   8      161.49      159.97      2.56 o
   8   1   8      105.98      102.03      2.59 o
   9   1   8        8.89        7.86      1.45 o
  -7   2   8       43.29       47.01      4.45 o
  -6   2   8      121.43      119.73      3.06 o
  -5   2   8      108.61       96.15      2.13 o
  -4   2   8      131.82      130.50      2.09 o
  -3   2   8       60.59       57.84      1.58 o
  -2   2   8      812.12      788.70      6.11 o
  -1   2   8      501.14      494.29      4.20 o
   0   2   8      222.84      203.64      2.50 o
   1   2   8      394.92      358.03      3.07 o
   2   2   8     1128.93     1104.10      8.38 o
   3   2   8      324.26      308.64      2.74 o
   4   2   8      695.12      688.38      5.23 o
   5   2   8       25.93       26.16      0.98 o
   6   2   8       79.35       89.48      1.79 o
   7   2   8      280.90      280.36      3.61 o
   8   2   8      123.47      128.03      2.80 o
   9   2   8       10.90       10.23      1.80 o
  -6   3   8       68.98       67.61      2.78 o
  -5   3   8       50.90       52.08      2.28 o
  -4   3   8       70.05       70.09      2.13 o
  -3   3   8       35.76       37.44      1.15 o
  -2   3   8     2750.91     2693.14     18.66 o
  -1   3   8      214.94      218.44      2.04 o
   0   3   8      352.53      340.82      2.99 o
   1   3   8      373.57      443.85      3.73 o
   2   3   8      622.65      628.65      4.60 o
   3   3   8     1242.84     1159.71      7.51 o
   4   3   8      404.94      373.33      3.06 o
   5   3   8      135.67      141.49      1.85 o
   6   3   8       95.62       94.85      1.59 o
   7   3   8      195.23      187.53      2.56 o
   8   3   8      246.85      236.36      3.81 o
   9   3   8       41.27       38.56      3.00 o
  -6   4   8       24.59       20.76      2.09 o
  -5   4   8      103.15       99.64      2.93 o
  -4   4   8       71.92       73.83      2.44 o
  -3   4   8      212.44      210.43      3.22 o
  -2   4   8       71.90       80.91      1.59 o
  -1   4   8      418.00      405.92      3.79 o
   0   4   8        2.57        4.46      0.91 o
   2   4   8      179.40      193.48      1.77 o
   3   4   8      808.31      768.57      5.40 o
   4   4   8      624.60      592.13      4.33 o
   5   4   8      611.27      593.36      5.09 o
   6   4   8       59.69       64.02      1.36 o
   7   4   8      133.88      135.31      2.55 o
   8   4   8        0.55        0.93      1.26 o
   9   4   8       24.88       29.24      2.90 o
  -5   5   8       12.82       11.25      1.65 o
  -4   5   8       61.61       61.57      2.46 o
  -3   5   8       10.07        9.52      1.10 o
  -2   5   8      909.97      891.07     10.04 o
  -1   5   8      130.40      133.52      2.06 o
   0   5   8      197.32      191.50      2.39 o
   1   5   8       33.21       28.02      1.14 o
   2   5   8      287.38      287.58      2.71 o
   3   5   8      205.21      206.71      2.02 o
   4   5   8       13.66       12.71      0.59 o
   5   5   8       10.60       10.46      0.72 o
   6   5   8       30.40       29.09      1.05 o
   7   5   8       96.90       96.38      1.89 o
   8   5   8       32.27       31.41      1.97 o
   9   5   8        7.99        9.88      2.70 o
  -4   6   8        6.50        4.02      1.41 o
  -3   6   8       40.23       36.68      1.67 o
  -2   6   8       94.47       93.87      2.22 o
  -1   6   8      275.47      269.49      3.64 o
   0   6   8      224.60      229.42      3.75 o
   1   6   8       42.06       44.29      1.55 o
   2   6   8      100.81      108.32      1.74 o
   3   6   8       76.06       79.46      1.33 o
   4   6   8      115.48      112.21      2.13 o
   5   6   8      467.88      478.00      4.49 o
   6   6   8       59.00       59.01      1.61 o
   7   6   8       92.17       99.38      2.61 o
   8   6   8        0.61        0.31      1.33 o
   9   6   8       13.18       13.85      2.71 o
  -4   7   8      128.17      137.15      8.55 o
  -3   7   8       40.71       38.81      2.89 o
  -2   7   8       45.05       45.79      1.94 o
  -1   7   8       13.16       14.89      1.15 o
   0   7   8      147.81      148.11      2.98 o
   1   7   8      263.53      248.77      5.04 o
   2   7   8      110.20      110.04      1.95 o
   3   7   8      162.78      153.13      2.25 o
   4   7   8        2.12        1.71      0.78 o
   5   7   8      154.59      163.78      2.67 o
   6   7   8       91.83       97.73      2.67 o
   7   7   8       35.28       32.05      1.83 o
   8   7   8        0.66        0.91      3.94 o
   9   7   8        9.79        4.52      2.44 o
  -3   8   8        9.39        8.69      1.90 o
  -2   8   8       11.83       10.01      1.30 o
  -1   8   8        0.83        1.23      0.98 o
   0   8   8      185.31      188.43      3.78 o
   1   8   8       46.65       43.88      2.17 o
   2   8   8      149.02      147.54      2.88 o
   3   8   8       79.80       73.29      1.81 o
   4   8   8       73.89       71.24      2.14 o
   5   8   8       99.43      107.43      2.16 o
   6   8   8       39.31       43.73      2.46 o
   7   8   8       96.25      107.68      3.95 o
   8   8   8       19.34       22.19      3.00 o
  -1   9   8       72.76       74.92      2.89 o
   0   9   8        1.04        2.02      1.27 o
   1   9   8       92.64       96.81      2.66 o
   2   9   8       22.66       26.20      1.46 o
   3   9   8       56.13       61.47      2.00 o
   4   9   8        0.62        0.09      0.88 o
   5   9   8       33.66       37.81      1.89 o
   6   9   8        1.48        1.92      1.97 o
   7   9   8       11.48       13.12      2.69 o
   0  10   8       57.35       72.45      4.48 o
   1  10   8        5.83        5.56      1.47 o
   2  10   8       22.39       22.54      1.65 o
   3  10   8       34.29       26.24      1.52 o
   4  10   8       26.85       37.09      4.16 o
   5  10   8       47.91       57.54      3.90 o
   6  10   8       13.58       18.77      3.86 o
  -4  -9   9       11.89       10.73      1.76 o
  -3  -9   9        2.95        2.22      1.48 o
  -2  -9   9        0.37       -1.10      1.30 o
  -1  -9   9       21.54       25.62      3.03 o
   2  -9   9        1.90        0.51      1.88 o
  -5  -8   9       10.96        9.93      1.87 o
  -4  -8   9       29.73       31.58      2.22 o
  -3  -8   9       79.63       84.46      2.54 o
  -2  -8   9       51.12       51.33      1.98 o
  -1  -8   9        3.79        5.99      1.63 o
   2  -8   9       55.69       54.64      3.08 o
   3  -8   9       10.09        7.88      1.71 o
  -6  -7   9       13.59       16.54      2.09 o
  -5  -7   9       19.68       18.74      1.96 o
  -4  -7   9       79.42       77.82      2.59 o
  -3  -7   9       76.41       81.46      1.87 o
  -2  -7   9       28.66       28.34      1.42 o
  -1  -7   9       43.11       48.57      2.40 o
   1  -7   9       36.44       33.83      1.73 o
   2  -7   9        4.20        5.16      2.31 o
   3  -7   9      101.82      104.81      4.11 o
   4  -7   9      102.80      110.29      4.45 o
   5  -7   9        2.28        1.54      1.71 o
  -6  -6   9        3.49        1.60      1.63 o
  -5  -6   9       28.64       27.88      1.68 o
  -4  -6   9       74.45       77.01      5.26 o
  -3  -6   9       84.82       80.42      1.75 o
  -2  -6   9      142.94      141.75      2.46 o
  -1  -6   9        6.79        7.68      1.13 o
   0  -6   9      302.01      289.44      7.02 o
   1  -6   9       70.67       67.83      3.25 o
   2  -6   9      159.23      164.25      5.31 o
   3  -6   9      154.52      152.26      5.48 o
   4  -6   9       94.45       93.72      3.66 o
   5  -6   9       55.96       58.01      2.91 o
   6  -6   9       41.76       40.82      2.41 o
  -7  -5   9       20.26        8.16      7.37 o
  -6  -5   9       11.20        9.29      1.99 o
  -5  -5   9       90.65       85.18      2.86 o
  -4  -5   9      213.14      212.64      3.27 o
  -3  -5   9        1.01        0.74      0.65 o
  -2  -5   9        0.94        1.89      0.59 o
  -1  -5   9      106.29      112.16      3.56 o
   0  -5   9      147.92      150.17      3.76 o
   1  -5   9       88.51       84.10      3.25 o
   2  -5   9      102.69      109.95      6.17 o
   3  -5   9       29.11       26.72      2.40 o
   4  -5   9      181.24      177.26      6.00 o
   5  -5   9       42.09       42.14      1.73 o
   6  -5   9       16.15       17.82      1.36 o
   7  -5   9       18.64       20.21      2.40 o
  -7  -4   9        5.04        2.98      3.80 o
  -6  -4   9        8.05        9.28      5.13 o
  -5  -4   9       19.58       19.26      1.67 o
  -4  -4   9      282.20      289.09      9.21 o
  -3  -4   9       45.49       48.52      1.52 o
  -2  -4   9      110.11      110.91      1.79 o
  -1  -4   9        6.90        8.15      1.54 o
   0  -4   9      471.99      472.05      9.52 o
   1  -4   9       31.26       37.45      2.23 o
   3  -4   9      457.78      448.09      7.56 o
   4  -4   9       75.02       77.62      2.66 o
   5  -4   9      122.96      119.49      4.11 o
   6  -4   9       25.92       26.08      1.49 o
   7  -4   9        2.01        2.07      1.12 o
  -7  -3   9       27.16       25.10      2.79 o
  -6  -3   9      120.06      118.67      4.21 o
  -5  -3   9      436.71      414.56      7.39 o
  -4  -3   9      313.61      306.87      6.57 o
  -3  -3   9       12.89       11.82      1.09 o
  -2  -3   9       25.70       25.04      0.80 o
  -1  -3   9      336.33      333.74      4.99 o
   0  -3   9      527.88      552.56      9.26 o
   1  -3   9        2.09        1.16      1.44 o
   2  -3   9       21.27       20.15      1.61 o
   3  -3   9       80.71       81.17      2.53 o
   4  -3   9      843.31      795.27      9.05 o
   5  -3   9      158.71      158.59      2.54 o
   6  -3   9       14.96       12.90      1.44 o
   7  -3   9       11.97        9.12      1.50 o
   8  -3   9        5.19        4.42      1.31 o
  -7  -2   9        5.92       13.53      7.71 o
  -6  -2   9       42.88       43.48      2.75 o
  -5  -2   9       70.22       72.62      2.41 o
  -4  -2   9      269.38      262.05      3.87 o
  -3  -2   9      298.41      270.22      5.09 o
  -2  -2   9       74.03       73.50      1.34 o
  -1  -2   9      268.45      264.20      4.57 o
   0  -2   9     2067.63     2143.71     18.88 o
   1  -2   9     1007.14      969.05     14.68 o
   2  -2   9      182.67      182.89      2.97 o
   3  -2   9       96.61       94.10      1.90 o
   4  -2   9       82.26       81.05      1.46 o
   5  -2   9      277.79      245.17      5.61 o
   6  -2   9       74.23       83.86      1.98 o
   7  -2   9       54.43       53.88      3.68 o
   8  -2   9       39.99       37.61      2.27 o
  -7  -1   9       36.57       50.36      6.85 o
  -6  -1   9       29.39       27.75      5.65 o
  -5  -1   9       52.29       45.09      5.40 o
  -4  -1   9       34.54       34.11      1.92 o
  -3  -1   9       25.98       22.35      1.61 o
  -2  -1   9      266.10      266.87      3.66 o
  -1  -1   9      652.18      648.41     13.37 o
   0  -1   9      830.20      839.36     12.26 o
   1  -1   9        1.52        1.94      0.43 o
   2  -1   9        4.33        6.30      0.50 o
   3  -1   9      380.96      366.04      3.81 o
   4  -1   9      142.64      129.33      2.05 o
   5  -1   9      102.49      104.09      1.74 o
   6  -1   9        5.90        6.66      0.87 o
   7  -1   9      124.08      115.38      2.83 o
   8  -1   9       53.84       51.61      2.37 o
   9  -1   9       22.74       16.87      1.48 o
  -7   0   9        1.39        3.08      3.94 o
  -6   0   9       64.16       70.40      7.37 o
  -5   0   9      107.20      119.11      5.39 o
  -4   0   9       72.52       83.36      3.33 o
  -3   0   9       73.52       73.16      1.86 o
  -2   0   9      111.87      108.66      1.79 o
  -1   0   9       63.99       70.16      2.13 o
   0   0   9      741.45      770.61      8.42 o
   1   0   9      609.66      634.55      6.78 o
   2   0   9      317.69      338.43      3.67 o
   3   0   9      236.93      230.64      2.54 o
   4   0   9      165.29      180.85      2.36 o
   5   0   9       64.22       66.31      1.49 o
   6   0   9        5.46        9.23      0.87 o
   7   0   9       84.21       90.93      2.08 o
   8   0   9       34.49       39.37      2.07 o
   9   0   9       11.88       10.29      1.48 o
  -6   1   9       52.16       48.34      5.22 o
  -5   1   9      137.06      135.82      2.99 o
  -4   1   9      481.69      469.64      5.86 o
  -3   1   9       43.37       45.19      1.71 o
  -2   1   9     1166.26     1137.65     10.53 o
  -1   1   9       99.97       95.76      1.37 o
   0   1   9      391.94      377.64      4.71 o
   1   1   9      446.26      376.03      5.51 o
   2   1   9      464.71      464.08      5.02 o
   3   1   9      801.99      762.46     10.38 o
   4   1   9        1.09        0.94      0.45 o
   5   1   9        6.50        8.21      0.62 o
   6   1   9        1.04        1.19      0.64 o
   7   1   9      278.65      263.57      3.68 o
   8   1   9       84.71       90.97      2.96 o
   9   1   9       15.03       16.20      1.52 o
  -6   2   9        7.52       11.33      1.81 o
  -5   2   9       41.86       41.65      1.93 o
  -4   2   9       43.12       37.85      1.44 o
  -3   2   9      825.48      793.31      6.45 o
  -2   2   9      249.35      254.03      2.79 o
  -1   2   9      510.86      509.86      4.30 o
   0   2   9      368.12      342.23      3.40 o
   1   2   9      504.85      517.00      5.23 o
   2   2   9      620.24      607.08      4.91 o
   3   2   9     1503.39     1453.96     10.58 o
   4   2   9       11.94       13.93      0.68 o
   5   2   9      205.49      200.01      2.34 o
   6   2   9       66.47       75.24      2.65 o
   7   2   9      285.47      264.22      3.19 o
   8   2   9      106.62      119.95      2.80 o
   9   2   9       49.06       56.80      2.87 o
  -6   3   9       53.87       58.58      2.70 o
  -5   3   9        0.93        0.21      1.17 o
  -4   3   9      120.51      122.90      2.84 o
  -3   3   9       43.16       40.09      1.66 o
  -2   3   9     1292.79     1286.69     11.77 o
  -1   3   9      345.29      327.60      3.14 o
   0   3   9      343.14      328.70      3.03 o
   1   3   9       58.78       55.29      0.91 o
   2   3   9       18.40       11.63      0.64 o
   3   3   9      246.44      229.89      2.09 o
   4   3   9      198.07      189.92      2.03 o
   5   3   9       45.19       41.86      1.11 o
   6   3   9       61.65       59.22      1.53 o
   7   3   9      272.04      260.49      3.01 o
   8   3   9      101.17      102.46      2.53 o
   9   3   9       19.47       17.82      2.38 o
  -5   4   9      127.95      135.93      3.44 o
  -4   4   9        9.56        9.49      1.36 o
  -3   4   9       99.21       97.63      3.07 o
  -2   4   9       46.71       46.02      1.71 o
  -1   4   9      104.01      105.43      2.04 o
   0   4   9      113.98      118.92      2.00 o
   1   4   9       38.37       70.12      4.14 o
   2   4   9       18.28       24.55      0.86 o
   3   4   9      370.10      362.98      2.88 o
   4   4   9       27.32       30.31      1.04 o
   5   4   9      415.56      398.17      3.97 o
   6   4   9       28.97       30.06      1.29 o
   7   4   9       48.19       51.08      1.65 o
   8   4   9       14.12       19.99      1.46 o
   9   4   9       29.66       33.54      4.20 o
  -5   5   9       12.67       11.49      1.65 o
  -4   5   9       59.43       57.80      2.53 o
  -3   5   9       27.04       26.92      1.65 o
  -2   5   9        9.76        7.42      0.99 o
  -1   5   9      615.04      606.31      6.20 o
   0   5   9       80.23       79.24      1.62 o
   1   5   9      121.22      118.20      1.67 o
   2   5   9       15.97       12.14      0.79 o
   3   5   9      171.40      163.37      1.68 o
   4   5   9        2.02        1.75      0.49 o
   5   5   9        0.85        1.58      0.68 o
   6   5   9        1.13        0.22      0.81 o
   7   5   9       64.01       62.49      1.89 o
   8   5   9       73.54       81.49      3.11 o
   9   5   9       20.19       19.29      2.48 o
  -4   6   9       28.80       28.98      1.97 o
  -3   6   9       24.71       26.89      1.75 o
  -2   6   9      120.12      123.83      2.60 o
  -1   6   9      289.01      282.01      4.12 o
   0   6   9      353.20      337.37      5.84 o
   1   6   9        3.29        3.71      0.73 o
   2   6   9        3.48        5.66      0.77 o
   3   6   9      117.46      126.96      2.01 o
   4   6   9      527.03      498.48      4.44 o
   5   6   9      394.29      393.40      4.09 o
   6   6   9       76.71       72.80      1.90 o
   7   6   9       39.61       49.50      1.76 o
   8   6   9       30.09       28.12      2.45 o
   9   6   9       15.06       19.37      2.69 o
  -3   7   9       83.36       86.37      3.09 o
  -2   7   9        9.95        9.98      1.20 o
  -1   7   9      772.98      765.67     10.35 o
   0   7   9        2.61        3.18      0.91 o
   1   7   9      260.17      236.80      8.95 o
   2   7   9       67.08       61.26      1.57 o
   3   7   9      236.04      222.98      2.82 o
   4   7   9      145.74      155.94      2.36 o
   5   7   9      101.98      102.86      2.42 o
   6   7   9       49.62       52.04      2.09 o
   7   7   9       31.38       26.83      1.92 o
   8   7   9       21.99       23.21      3.90 o
  -2   8   9       30.66       29.19      1.91 o
  -1   8   9       52.97       45.27      2.50 o
   0   8   9       28.28       28.89      1.78 o
   1   8   9        2.78        2.79      1.03 o
   2   8   9       57.10       63.48      2.01 o
   3   8   9      105.24       98.77      2.07 o
   4   8   9      108.57      113.07      2.46 o
   5   8   9       24.92       30.35      1.50 o
   6   8   9       56.76       57.11      2.69 o
   7   8   9       56.27       58.99      3.69 o
   8   8   9       77.88       85.42      4.22 o
  -1   9   9      123.77      125.59      3.38 o
   0   9   9        2.78        2.67      1.79 o
   1   9   9       62.11       66.73      2.21 o
   2   9   9       34.83       34.81      1.80 o
   3   9   9       49.29       55.56      2.03 o
   4   9   9       43.45       44.59      2.05 o
   5   9   9       13.16       15.35      1.73 o
   6   9   9       15.26       15.40      2.27 o
   7   9   9        9.96       10.27      2.24 o
   1  10   9       37.17       45.50      2.42 o
   2  10   9        9.65        9.30      1.45 o
   3  10   9       23.34       18.94      2.27 o
   4  10   9        7.68        8.98      1.95 o
   5  10   9       10.59       12.70      2.04 o
  -3  -9  10       19.20       22.62      2.06 o
  -2  -9  10        0.46        1.20      2.57 o
  -4  -8  10      143.43      151.19      5.57 o
  -3  -8  10       28.01       31.57      2.15 o
  -2  -8  10       95.55      102.07      5.65 o
  -1  -8  10        7.85        9.76      2.40 o
   2  -8  10       41.04       37.17      2.91 o
   3  -8  10       15.93       12.33      1.88 o
  -5  -7  10       18.00       16.53      2.48 o
  -4  -7  10      224.83      235.45      4.69 o
  -3  -7  10      110.67      115.55      2.90 o
  -2  -7  10        8.91        7.82      1.23 o
  -1  -7  10       54.56       54.32      2.63 o
   1  -7  10      115.81      117.14      4.45 o
   2  -7  10       78.97       74.27      2.55 o
   3  -7  10       17.69       19.88      2.33 o
   4  -7  10       12.06        8.74      1.88 o
  -6  -6  10       12.62        9.93      3.08 o
  -5  -6  10        6.71        4.28      2.06 o
  -4  -6  10      245.86      250.34      4.94 o
  -3  -6  10        3.27        2.83      0.91 o
  -2  -6  10       65.25       71.66      2.78 o
  -1  -6  10        7.70       10.90      1.31 o
   1  -6  10      272.91      281.22      7.19 o
   2  -6  10        1.25        1.88      1.71 o
   3  -6  10      147.85      132.56      5.14 o
   4  -6  10       53.72       49.97      2.55 o
   5  -6  10       71.69       70.67      7.19 o
  -6  -5  10        0.34       -2.40      2.40 o
  -5  -5  10       16.18       15.32      2.33 o
  -4  -5  10      102.14      101.42      3.99 o
  -3  -5  10       22.86       20.15      1.26 o
  -2  -5  10       35.33       35.68      1.51 o
  -1  -5  10       10.37       12.47      1.31 o
   0  -5  10      161.85      166.94      4.20 o
   1  -5  10        6.87        8.74      1.54 o
   2  -5  10        6.03        3.94      1.71 o
   3  -5  10        1.64        0.19      1.55 o
   4  -5  10       67.19       69.37      4.11 o
   5  -5  10       64.32       62.86      4.62 o
   6  -5  10        0.40       -0.36      1.15 o
  -7  -4  10       18.53        4.62      5.14 o
  -6  -4  10        9.80        8.84      4.01 o
  -5  -4  10        0.57       -0.05      1.34 o
  -4  -4  10       73.34       73.05      2.29 o
  -3  -4  10        0.70        1.31      0.99 o
  -2  -4  10      231.33      228.90      4.00 o
  -1  -4  10      287.11      281.50      4.29 o
   0  -4  10       14.59       26.25      1.87 o
   1  -4  10       26.36       31.66      1.98 o
   2  -4  10      150.62      144.03      4.62 o
   3  -4  10      238.29      226.26      4.70 o
   4  -4  10      133.99      136.50      4.97 o
   5  -4  10      200.04      194.45      3.53 o
   6  -4  10        0.77        1.76      1.19 o
   7  -4  10       12.25        8.76      1.85 o
  -7  -3  10       26.35       11.48      6.00 o
  -6  -3  10      143.47      145.13      4.24 o
  -5  -3  10      256.84      254.08      5.39 o
  -4  -3  10      139.45      138.39      3.47 o
  -3  -3  10       48.75       44.13      1.61 o
  -2  -3  10       50.01       46.29      1.74 o
  -1  -3  10       74.68       67.15      2.99 o
   0  -3  10      741.22      731.52      9.75 o
   1  -3  10       75.88       65.74      3.34 o
   2  -3  10        3.74        0.61      1.96 o
   3  -3  10      340.51      351.28      6.28 o
   4  -3  10      272.07      252.61      4.20 o
   5  -3  10      176.63      173.82      2.75 o
   6  -3  10        0.62       -0.44      1.37 o
   7  -3  10        2.09        2.71      1.97 o
   8  -3  10       10.64       13.13      1.52 o
  -7  -2  10       32.20       38.71      8.05 o
  -6  -2  10       51.90       54.81      3.94 o
  -5  -2  10       74.30       74.08      2.91 o
  -4  -2  10       67.46       68.66      2.62 o
  -3  -2  10      120.95      116.85      3.16 o
  -2  -2  10       74.35       79.00      1.83 o
  -1  -2  10      181.46      181.74      4.69 o
   0  -2  10      255.53      247.18      3.56 o
   1  -2  10     1017.13     1039.97     11.02 o
   2  -2  10      130.93      136.68      2.78 o
   3  -2  10      365.66      339.74      5.89 o
   4  -2  10      284.74      274.36      3.28 o
   5  -2  10      217.22      211.95      4.01 o
   6  -2  10      138.99      141.94      2.58 o
   7  -2  10      140.70      135.68      4.09 o
   8  -2  10       86.47       89.18      2.81 o
  -7  -1  10        1.23        4.28      5.48 o
  -6  -1  10       12.03       10.62      5.65 o
  -5  -1  10      117.97      110.32      6.25 o
  -4  -1  10      273.09      260.91      5.03 o
  -3  -1  10      289.86      284.05      3.98 o
  -2  -1  10       42.50       46.76      1.66 o
  -1  -1  10      129.16      120.76      2.59 o
   0  -1  10      188.28      189.34      2.92 o
   1  -1  10      226.44      217.61      2.71 o
   2  -1  10       31.47       29.06      1.04 o
   3  -1  10      705.35      674.17      8.66 o
   4  -1  10      215.36      208.11      2.59 o
   5  -1  10      604.76      561.43      5.66 o
   6  -1  10        5.36        4.69      0.88 o
   7  -1  10       21.71       18.25      1.43 o
   8  -1  10       15.86       19.54      2.40 o
  -6   0  10        6.02       10.45      5.65 o
  -5   0  10       81.94       84.60      5.58 o
  -4   0  10       61.03       70.83      1.75 o
  -3   0  10      463.09      471.69      7.77 o
  -2   0  10      217.76      220.92      6.86 o
  -1   0  10        8.02        8.19      0.71 o
   0   0  10      249.71      255.45      3.52 o
   1   0  10      405.48      478.41      5.87 o
   2   0  10       75.13       75.59      1.35 o
   3   0  10      183.92      193.44      2.56 o
   4   0  10      130.11      129.08      1.94 o
   5   0  10      108.43      125.10      2.15 o
   6   0  10      192.99      200.71      2.60 o
   7   0  10        0.82        0.98      0.96 o
   8   0  10        4.21        4.50      1.21 o
   9   0  10        8.77        7.66      1.49 o
  -6   1  10       43.82       46.42      5.82 o
  -5   1  10      114.06      123.17      3.99 o
  -4   1  10      308.89      301.40      4.39 o
  -3   1  10      152.11      154.66      2.44 o
  -2   1  10       50.72       50.97      1.42 o
  -1   1  10      182.42      168.73      2.23 o
   0   1  10      656.71      657.18      9.70 o
   1   1  10     1071.46     1066.89     12.95 o
   2   1  10      244.31      217.91      2.53 o
   3   1  10       11.27       11.18      0.73 o
   4   1  10       18.93       21.92      0.93 o
   5   1  10      192.00      169.30      2.17 o
   6   1  10        4.49        4.09      0.84 o
   7   1  10       36.40       38.81      1.98 o
   8   1  10       25.88       26.76      1.61 o
   9   1  10        2.32        2.19      1.53 o
  -6   2  10        0.61       -1.03      3.08 o
  -5   2  10       97.96      107.71      3.42 o
  -4   2  10       35.59       36.32      2.04 o
  -3   2  10      157.62      157.04      2.64 o
  -2   2  10      102.40       90.55      1.66 o
  -1   2  10      415.14      387.63      4.04 o
   0   2  10      330.48      300.18      3.86 o
   1   2  10     1059.98      996.87      8.65 o
   2   2  10      442.71      413.28      3.92 o
   3   2  10      154.24      155.44      2.07 o
   4   2  10      157.46      149.90      1.82 o
   5   2  10       65.60       69.11      1.42 o
   6   2  10       85.13       86.60      2.41 o
   7   2  10       62.96       71.78      2.76 o
   8   2  10      126.63      133.52      4.15 o
   9   2  10       56.11       58.67      3.13 o
  -5   3  10       50.51       53.92      3.32 o
  -4   3  10       95.31       87.51      3.08 o
  -3   3  10       96.92       96.41      2.73 o
  -2   3  10       44.24       46.13      1.75 o
  -1   3  10     1174.55     1158.28      9.80 o
   0   3  10      621.86      576.57      4.90 o
   1   3  10       94.25       94.81      1.49 o
   2   3  10       54.00       37.41      1.01 o
   3   3  10      131.33      131.15      1.63 o
   4   3  10      599.14      568.99      4.86 o
   5   3  10      146.96      138.18      1.87 o
   6   3  10       40.06       38.47      1.37 o
   7   3  10        4.12        4.51      0.83 o
   8   3  10      121.70      119.97      2.63 o
   9   3  10       31.75       26.71      2.55 o
  -5   4  10       96.71      108.29      3.35 o
  -4   4  10      106.02      108.93      3.42 o
  -3   4  10       15.15       16.31      2.14 o
  -2   4  10       12.35       23.50      2.13 o
  -1   4  10       64.60       70.28      1.80 o
   0   4  10       36.76       42.38      1.09 o
   1   4  10      209.17      191.73      3.07 o
   2   4  10      180.11      210.62      3.96 o
   3   4  10      117.87      119.86      1.51 o
   4   4  10      642.89      612.12      5.10 o
   6   4  10        1.47        0.99      0.76 o
   7   4  10       34.47       42.04      2.31 o
   8   4  10       92.41       87.34      2.90 o
   9   4  10       45.13       65.56      4.88 o
  -4   5  10        2.33        3.18      1.41 o
  -3   5  10       91.62       88.33      3.54 o
  -2   5  10       85.64       84.17      4.27 o
  -1   5  10     1586.12     1578.62     18.79 o
   0   5  10       95.54       91.89      3.44 o
   1   5  10       39.25       39.34      1.11 o
   2   5  10       30.72       28.65      1.03 o
   3   5  10      193.10      189.12      2.48 o
   4   5  10      452.40      471.04      4.11 o
   5   5  10       14.47       18.16      1.03 o
   6   5  10        0.67        0.31      0.78 o
   7   5  10       11.32        9.89      1.14 o
   8   5  10      194.51      196.34      3.56 o
   9   5  10       51.66       53.83      5.24 o
  -4   6  10       87.23       95.98      3.50 o
  -3   6  10        4.29        5.65      1.60 o
  -2   6  10      219.99      220.48      5.65 o
  -1   6  10      230.84      232.06      4.27 o
   0   6  10      213.12      208.46      4.02 o
   1   6  10        4.36        5.75      0.76 o
   2   6  10       11.72       12.73      0.93 o
   3   6  10       78.70       90.70      2.24 o
   4   6  10      469.51      460.32      4.72 o
   5   6  10       47.36       57.35      1.89 o
   6   6  10      144.49      140.35      2.88 o
   7   6  10       23.60       22.73      1.42 o
   8   6  10       56.64       63.64      3.79 o
   9   6  10       16.67       23.67      2.61 o
  -3   7  10       57.26       53.76      3.15 o
  -2   7  10       40.09       38.53      3.16 o
  -1   7  10      176.07      175.24      4.95 o
   0   7  10       69.76       67.54      2.24 o
   1   7  10      100.59       96.30      2.21 o
   2   7  10      111.25      103.18      2.07 o
   3   7  10      128.59      123.60      2.28 o
   4   7  10      296.95      300.88      4.15 o
   5   7  10        5.01        4.30      1.05 o
   6   7  10       48.47       49.03      2.43 o
   7   7  10       50.05       49.75      2.88 o
   8   7  10       51.12       47.11      2.94 o
  -2   8  10       14.80       14.57      2.13 o
  -1   8  10        5.98        5.53      2.06 o
   0   8  10        6.95        6.79      2.20 o
   1   8  10       25.30       25.79      1.45 o
   2   8  10        8.55       10.88      1.25 o
   3   8  10       38.92       40.59      1.76 o
   4   8  10       28.29       30.76      1.51 o
   5   8  10        4.02        3.25      1.34 o
   6   8  10       78.12       78.41      2.74 o
   7   8  10       20.32       18.75      2.40 o
   8   8  10       49.44       50.66      7.36 o
   0   9  10      135.90      140.82      7.11 o
   1   9  10        1.49       -0.10      1.54 o
   2   9  10       85.97       92.96      3.13 o
   3   9  10       18.14       20.06      1.67 o
   4   9  10       47.01       44.74      2.28 o
   5   9  10        0.51        0.21      1.21 o
   6   9  10       26.33       20.24      2.43 o
   7   9  10       10.26       11.75      2.37 o
   2  10  10        0.45       -1.40      1.40 o
   3  10  10       11.92       12.21      1.64 o
   4  10  10       14.23       17.09      1.78 o
   5  10  10       25.74       32.15      2.82 o
  -4  -8  11       28.97       28.60      2.57 o
  -3  -8  11       23.82       25.69      4.45 o
   2  -8  11        2.55        1.88      1.54 o
   3  -8  11       29.99       26.38      2.57 o
  -5  -7  11       25.53       22.95      4.11 o
  -4  -7  11        7.47        8.91      2.06 o
  -3  -7  11       59.38       57.19      2.69 o
   2  -7  11       32.97       32.20      2.91 o
   3  -7  11        7.18        6.63      1.30 o
   4  -7  11       12.29       11.25      2.23 o
  -5  -6  11        2.68       -0.69      3.60 o
  -4  -6  11        1.21        0.66      1.84 o
  -3  -6  11       63.26       65.23      6.77 o
  -2  -6  11        0.45        1.61      1.04 o
  -1  -6  11      150.51      150.20      5.31 o
   1  -6  11      143.64      144.89      4.80 o
   2  -6  11       14.79       18.16      2.40 o
   3  -6  11       79.46       85.30      4.45 o
   4  -6  11        2.77        2.06      2.23 o
   5  -6  11       54.18       56.28      3.09 o
  -6  -5  11        0.59       -2.40      2.40 o
  -5  -5  11        0.32        0.09      2.18 o
  -4  -5  11        0.50        0.71      1.80 o
  -3  -5  11      236.05      226.94      5.02 o
  -2  -5  11      146.83      147.23      3.75 o
  -1  -5  11        2.89        4.06      1.42 o
   0  -5  11      169.02      174.14      5.40 o
   1  -5  11      108.13      111.32      4.11 o
   2  -5  11       71.32       68.51      3.60 o
   3  -5  11       19.03       21.77      1.85 o
   4  -5  11        0.74       -1.20      1.88 o
   5  -5  11        1.26        2.74      2.40 o
   6  -5  11       52.92       51.75      2.11 o
  -6  -4  11       16.71       13.39      2.36 o
  -5  -4  11       12.19       18.22      2.44 o
  -4  -4  11        0.99        1.15      1.23 o
  -3  -4  11      762.31      759.06     23.37 o
  -2  -4  11       88.95       88.32      2.83 o
  -1  -4  11      189.76      187.20      9.42 o
   0  -4  11       23.38       30.33      2.14 o
   1  -4  11       10.22       15.42      3.60 o
   2  -4  11       94.77       98.64      3.94 o
   3  -4  11      102.21       97.41      3.60 o
   4  -4  11      134.78      126.73      4.97 o
   5  -4  11       57.86       60.99      3.00 o
   6  -4  11       12.89       11.83      1.58 o
   7  -4  11       20.98       21.48      1.60 o
  -6  -3  11        6.63        3.17      2.34 o
  -4  -3  11      234.56      239.78      6.85 o
  -3  -3  11      550.47      530.05      8.96 o
  -2  -3  11       23.83       21.58      1.30 o
  -1  -3  11       89.49       81.18      1.95 o
   0  -3  11      275.75      271.94      4.10 o
   1  -3  11      615.00      621.11     10.49 o
   2  -3  11      241.12      239.45      4.41 o
   3  -3  11       77.90       77.02      2.75 o
   4  -3  11       32.98       35.13      1.81 o
   5  -3  11      246.61      226.66      3.36 o
   6  -3  11       52.08       49.45      2.50 o
   7  -3  11        1.17        1.58      1.32 o
  -6  -2  11        0.41       -6.51      7.71 o
  -5  -2  11        0.65        0.10      1.65 o
  -4  -2  11       23.51       25.38      1.75 o
  -3  -2  11      780.89      770.18     10.43 o
  -2  -2  11        9.10       10.60      1.02 o
  -1  -2  11      124.56      117.41      2.48 o
   0  -2  11      223.30      215.66      3.68 o
   1  -2  11       12.16       14.55      0.92 o
   2  -2  11      275.07      273.06      3.67 o
   3  -2  11       66.48       53.67      1.59 o
   4  -2  11      322.95      301.55      3.89 o
   5  -2  11       71.16       79.04      2.20 o
   6  -2  11      369.35      349.49      5.23 o
   7  -2  11       74.11       75.97      3.13 o
   8  -2  11       67.90       70.88      3.37 o
  -6  -1  11        0.42        3.60      6.85 o
  -5  -1  11       52.28       58.86      5.64 o
  -4  -1  11       98.61       92.32      3.77 o
  -3  -1  11      116.47      121.09      2.86 o
  -2  -1  11       47.15       46.46      1.60 o
  -1  -1  11      207.88      194.54      3.21 o
   0  -1  11      191.69      188.14      3.07 o
   1  -1  11      277.97      270.73      3.85 o
   2  -1  11       65.58       62.45      1.85 o
   3  -1  11       21.07       23.23      2.45 o
   4  -1  11      313.68      328.58      3.69 o
   5  -1  11      763.21      720.99      7.10 o
   6  -1  11       67.62       66.15      2.09 o
   7  -1  11       13.14        9.04      1.44 o
   8  -1  11        0.46        0.20      1.55 o
  -6   0  11        8.18       12.33      4.97 o
  -5   0  11      163.23      187.20      9.59 o
  -4   0  11      215.71      240.22      4.03 o
  -3   0  11       35.25       40.16      1.42 o
  -2   0  11      186.51      198.17      4.36 o
  -1   0  11       24.32       23.09      1.18 o
   0   0  11      255.22      244.68      3.71 o
   1   0  11      142.13      145.64      2.81 o
   2   0  11      233.95      244.46      3.38 o
   3   0  11      471.44      460.52      5.36 o
   4   0  11      443.94      445.96      4.68 o
   5   0  11      114.61      124.59      2.82 o
   6   0  11      137.07      143.35      2.45 o
   7   0  11        4.80        7.96      1.16 o
   8   0  11        2.90        2.05      1.32 o
   9   0  11       17.01       16.25      2.03 o
  -6   1  11       39.47       42.14      5.48 o
  -5   1  11      205.17      223.00      9.42 o
  -4   1  11      366.45      349.17      5.28 o
  -3   1  11      172.07      172.78      2.66 o
  -2   1  11        3.82        1.71      0.66 o
  -1   1  11       74.39       76.47      1.58 o
   0   1  11      640.95      619.11      6.82 o
   1   1  11      731.38      717.28      8.29 o
   2   1  11      168.16      152.48      2.31 o
   3   1  11       77.62       80.59      1.79 o
   4   1  11      815.51      769.77      6.79 o
   5   1  11      132.94      125.30      1.91 o
   6   1  11      196.20      192.63      2.56 o
   7   1  11        5.16        2.49      0.90 o
   8   1  11       15.98       13.28      1.59 o
   9   1  11       38.33       39.55      2.32 o
  -5   2  11       65.53       85.51      6.84 o
  -4   2  11      162.01      162.70      4.62 o
  -3   2  11      102.25      102.68      2.26 o
  -2   2  11      219.80      218.87      2.88 o
  -1   2  11      150.92      151.48      2.20 o
   0   2  11      200.33      182.97      2.74 o
   1   2  11      423.59      404.13      4.40 o
   2   2  11      462.58      441.54      4.68 o
   3   2  11       35.30       32.66      1.21 o
   4   2  11      805.64      771.79      6.19 o
   5   2  11      179.76      179.45      2.53 o
   6   2  11       41.78       44.57      1.42 o
   7   2  11      143.43      162.63      3.30 o
   8   2  11       74.66       75.41      2.51 o
   9   2  11       77.34       82.95      3.29 o
  -5   3  11       68.78       70.57      4.97 o
  -4   3  11       90.17       87.53      3.88 o
  -3   3  11       76.13       72.91      2.89 o
  -2   3  11      130.60      127.15      3.24 o
  -1   3  11      124.69      126.35      1.88 o
   0   3  11      240.39      220.02      2.87 o
   1   3  11      119.49      121.29      2.03 o
   2   3  11       82.26       76.47      1.62 o
   3   3  11      185.99      170.72      2.56 o
   4   3  11     1089.38     1085.50      8.59 o
   5   3  11       60.96       60.14      1.46 o
   6   3  11      199.14      193.04      2.46 o
   7   3  11        0.57       -0.66      0.93 o
   8   3  11       37.88       35.52      1.52 o
   9   3  11       50.41       63.80      4.07 o
  -5   4  11        1.13        0.57      2.02 o
  -4   4  11      115.10      116.23      4.22 o
  -3   4  11       34.61       35.76      2.59 o
  -2   4  11       34.04       36.31      1.73 o
  -1   4  11       69.73       66.10      2.07 o
   0   4  11      104.90      114.87      2.18 o
   1   4  11       86.93      104.63      1.99 o
   2   4  11      246.32      223.94      3.31 o
   3   4  11      191.15      198.84      3.89 o
   4   4  11       24.93       33.16      1.21 o
   6   4  11        2.17        4.19      0.85 o
   7   4  11       34.75       46.85      3.09 o
   8   4  11       40.02       39.68      1.83 o
   9   4  11       47.05       58.43      3.55 o
  -4   5  11        1.52        3.11      2.06 o
  -3   5  11       30.17       27.07      2.39 o
  -2   5  11      147.52      149.15      4.36 o
  -1   5  11       57.66       55.63      2.47 o
   0   5  11      275.00      270.44      3.94 o
   1   5  11      138.19      124.44      3.64 o
   2   5  11       71.99       69.54      1.95 o
   3   5  11      107.15      101.11      1.79 o
   4   5  11      221.11      231.99      2.56 o
   5   5  11        1.68        1.42      0.82 o
   6   5  11        3.58        3.12      0.86 o
   7   5  11       31.14       31.51      1.45 o
   8   5  11       70.41       80.39      3.33 o
   9   5  11       47.83       48.37      3.13 o
  -3   6  11       37.24       39.15      2.92 o
  -2   6  11       53.40       56.41      3.44 o
  -1   6  11       21.34       26.54      2.08 o
   0   6  11      204.81      203.38      3.98 o
   1   6  11       97.85       94.38      2.67 o
   2   6  11       46.17       43.88      1.62 o
   3   6  11       89.60       90.95      1.82 o
   4   6  11       67.86       75.04      2.89 o
   5   6  11      195.40      193.37      2.80 o
   6   6  11       69.22       67.82      1.95 o
   7   6  11        6.00        5.70      1.12 o
   8   6  11       10.86       12.12      2.28 o
  -2   7  11       26.40       23.72      2.83 o
  -1   7  11        9.21       12.53      2.54 o
   0   7  11      419.53      371.09     40.42 o
   1   7  11       39.55       34.67      4.66 o
   2   7  11      115.52      108.42      2.88 o
   3   7  11      135.10      136.75      2.54 o
   4   7  11      106.79      100.36      2.23 o
   5   7  11      141.27      146.84      2.80 o
   6   7  11       13.61       13.72      1.48 o
   7   7  11       40.21       40.05      2.39 o
   8   7  11       40.81       36.02      8.39 o
  -1   8  11       42.50       39.99      3.61 o
   0   8  11       62.01       60.64      6.00 o
   1   8  11       58.86       56.74      3.18 o
   2   8  11        2.72        2.37      1.13 o
   3   8  11       13.89       12.94      1.37 o
   4   8  11       44.41       50.33      2.11 o
   5   8  11       83.16       74.12      2.48 o
   6   8  11        0.84        1.86      1.65 o
   7   8  11        7.36        4.52      2.14 o
   0   9  11      239.97      281.90     10.62 o
   1   9  11        4.99        6.42      1.64 o
   2   9  11        6.35        4.65      1.43 o
   3   9  11       21.12       20.70      1.72 o
   4   9  11       28.99       28.53      2.07 o
   5   9  11      111.63      125.12      3.03 o
   6   9  11        0.51       -1.62      1.94 o
  -3  -8  12       76.96       78.62      3.94 o
  -4  -7  12        3.49        5.48      2.23 o
  -3  -7  12       84.93       81.19      4.62 o
   2  -7  12      255.73      252.80      7.54 o
   3  -7  12        9.47        7.71      2.40 o
   4  -7  12       24.18       21.74      1.93 o
  -5  -6  12       27.05       26.04      6.17 o
  -4  -6  12        0.34        1.54      2.06 o
  -3  -6  12      164.00      162.88      6.85 o
  -2  -6  12        0.88        0.17      1.54 o
   1  -6  12       74.08       77.76      6.51 o
   2  -6  12      278.47      295.61      8.05 o
   3  -6  12       11.30        9.76      2.40 o
   4  -6  12        2.89        2.23      2.40 o
   5  -6  12       11.73       14.74      2.74 o
  -5  -5  12       23.20       19.01      6.00 o
  -4  -5  12       30.30       27.75      2.57 o
  -3  -5  12      157.55      152.08      7.19 o
  -2  -5  12       67.25       72.11      4.80 o
  -1  -5  12       22.63       21.24      2.40 o
   0  -5  12        2.50        6.51      3.43 o
   1  -5  12       98.59       97.33      8.56 o
   2  -5  12      348.74      372.68      9.25 o
   3  -5  12        0.66       -1.05      2.14 o
   4  -5  12        2.34        1.03      4.11 o
   5  -5  12        3.73        1.20      2.40 o
   6  -5  12       40.79       42.71      2.03 o
  -6  -4  12       13.45        9.60      4.20 o
  -5  -4  12       15.72       10.62      9.85 o
  -4  -4  12       21.01       21.75      2.40 o
  -3  -4  12      143.36      153.63      6.68 o
  -2  -4  12       96.95       92.21      3.14 o
  -1  -4  12        0.66        2.03      1.39 o
   0  -4  12       96.09      106.55      3.34 o
   1  -4  12        7.06        2.74      1.38 o
   2  -4  12      199.06      203.76      5.58 o
   3  -4  12       18.94       13.90      1.73 o
   4  -4  12      155.04      147.51      4.20 o
   5  -4  12        2.79        1.64      1.71 o
   6  -4  12       32.54       34.28      3.17 o
  -6  -3  12       14.02        8.65      4.28 o
  -5  -3  12        7.07        4.92      4.62 o
  -3  -3  12       40.35       39.55      2.36 o
  -2  -3  12       32.00       31.62      1.96 o
  -1  -3  12      144.64      139.48      4.54 o
   0  -3  12      100.87       91.51      2.51 o
   1  -3  12     1041.57      983.97     15.71 o
   2  -3  12      214.95      214.79      6.13 o
   3  -3  12        1.96        1.14      1.27 o
   4  -3  12       17.41       17.11      1.41 o
   5  -3  12       77.36       77.93      2.27 o
   6  -3  12       23.19       25.91      1.89 o
   7  -3  12       28.41       33.42      2.83 o
  -6  -2  12       13.71       13.36      6.68 o
  -5  -2  12        2.39        0.23      1.84 o
  -4  -2  12       32.40       39.91      3.60 o
  -3  -2  12        6.52        5.23      1.71 o
  -2  -2  12      410.99      402.22      7.17 o
  -1  -2  12       94.43       92.84      3.11 o
   0  -2  12      397.75      375.02      6.48 o
   1  -2  12        1.02        0.22      0.68 o
   2  -2  12      237.33      221.44      3.29 o
   3  -2  12       40.27       35.36      2.00 o
   4  -2  12      197.01      184.71      2.89 o
   5  -2  12       54.18       57.90      1.59 o
   6  -2  12       89.33       85.76      2.64 o
   7  -2  12       46.89       49.55      2.71 o
   8  -2  12       71.68       67.36      3.41 o
  -6  -1  12       30.62       36.66      6.85 o
  -5  -1  12        3.71        3.01      2.28 o
  -4  -1  12       61.55       62.43      3.57 o
  -3  -1  12       66.57       69.04      3.39 o
  -2  -1  12      219.91      230.29      3.34 o
  -1  -1  12       85.59       81.25      2.10 o
   0  -1  12      111.32       94.29      2.33 o
   1  -1  12      264.86      254.30      3.89 o
   2  -1  12        0.90        0.74      0.70 o
   3  -1  12       76.52       71.20      1.74 o
   4  -1  12      480.00      454.63      5.42 o
   5  -1  12      123.80      123.40      2.27 o
   6  -1  12       99.14       94.38      2.67 o
   7  -1  12        0.83       -0.44      1.80 o
   8  -1  12        6.62        6.04      1.71 o
  -6   0  12       47.84       67.49      7.19 o
  -5   0  12       58.76       76.05      9.42 o
  -4   0  12      105.44      116.96      2.95 o
  -3   0  12      103.83      113.75      2.25 o
  -2   0  12      519.85      545.63      5.62 o
  -1   0  12       28.44       30.58      1.19 o
   0   0  12      229.17      231.22      4.50 o
   1   0  12       91.42      105.92      2.50 o
   2   0  12        2.01        1.36      0.86 o
   3   0  12       36.14       38.02      1.38 o
   4   0  12        4.86        5.60      0.73 o
   5   0  12      259.56      274.85      3.42 o
   6   0  12       22.55       24.04      1.18 o
   7   0  12       49.62       47.78      3.07 o
   8   0  12        9.41       11.63      1.45 o
  -5   1  12        1.31        5.31      4.45 o
  -4   1  12      232.22      237.63      4.34 o
  -3   1  12      158.72      153.88      2.79 o
  -2   1  12      379.01      372.53      4.31 o
  -1   1  12       11.39       10.93      0.85 o
   0   1  12      224.84      216.19      3.92 o
   1   1  12      391.00      396.82      4.88 o
   2   1  12      402.20      387.07      6.89 o
   3   1  12       14.68       15.46      0.84 o
   4   1  12      248.93      246.46      2.82 o
   5   1  12       99.23       98.43      1.88 o
   6   1  12      314.62      297.26      3.42 o
   7   1  12       38.50       38.27      1.69 o
   8   1  12       10.58        8.91      1.38 o
   9   1  12       35.97       38.58      4.15 o
  -5   2  12        0.88        3.60      3.43 o
  -4   2  12       40.07       41.83      3.04 o
  -3   2  12      181.13      182.30      4.21 o
  -2   2  12      246.55      247.34      3.23 o
  -1   2  12        3.72        3.79      0.72 o
   0   2  12      296.27      292.34      3.80 o
   1   2  12      270.58      251.68      3.04 o
   2   2  12        2.34        1.43      0.64 o
   3   2  12      316.29      296.76      5.40 o
   4   2  12      102.17       96.88      1.97 o
   5   2  12      441.96      439.46      4.27 o
   6   2  12      147.12      156.41      2.50 o
   7   2  12      131.04      133.88      2.63 o
   8   2  12       22.06       22.39      2.25 o
   9   2  12       41.25       38.91      2.34 o
  -5   3  12       12.66        8.05      2.74 o
  -4   3  12      226.63      271.97      9.93 o
  -3   3  12       94.66       96.23      4.54 o
  -2   3  12        1.88        2.28      1.16 o
  -1   3  12      119.44      112.33      3.04 o
   0   3  12       36.44       32.56      1.31 o
   1   3  12      355.61      333.91      3.93 o
   2   3  12      282.51      264.47      3.33 o
   3   3  12        0.97       -0.85      0.85 o
   4   3  12       58.31       59.33      1.39 o
   5   3  12      447.02      441.43      4.19 o
   6   3  12      188.91      182.33      2.47 o
   7   3  12       58.24       58.86      2.08 o
   8   3  12        0.39        0.91      1.09 o
   9   3  12        1.61        0.56      2.12 o
  -4   4  12      179.65      198.58      6.11 o
  -3   4  12      105.22      109.30      3.54 o
  -2   4  12       30.42       34.98      1.73 o
  -1   4  12       42.68       88.12      3.81 o
   0   4  12       15.68       18.03      1.56 o
   1   4  12      271.45      257.92      3.61 o
   2   4  12      183.18      174.54      2.97 o
   3   4  12      201.99      193.00      2.81 o
   4   4  12       61.76       66.85      1.73 o
   5   4  12       88.46       92.03      1.71 o
   6   4  12        4.44        5.59      0.81 o
   7   4  12        9.84       13.53      1.62 o
   8   4  12       30.48       31.43      2.14 o
   9   4  12       17.51       17.27      2.18 o
  -3   5  12       87.39       86.47      4.64 o
  -2   5  12       40.14       35.73      2.63 o
  -1   5  12       67.66       67.69      2.53 o
   0   5  12      313.20      311.25      4.41 o
   1   5  12      178.09      169.98      2.66 o
   2   5  12       32.78       29.43      1.87 o
   3   5  12       83.18       78.68      2.02 o
   4   5  12       72.29       66.01      1.96 o
   5   5  12      603.93      587.80      5.98 o
   6   5  12       32.05       32.10      1.36 o
   7   5  12       36.29       35.39      1.95 o
   8   5  12        9.01       11.02      1.69 o
  -3   6  12       95.56       99.93      4.81 o
  -2   6  12       82.48       85.76      4.15 o
  -1   6  12       67.44       72.40      3.63 o
   0   6  12       92.62       88.99      2.82 o
   1   6  12      268.96      259.85      4.58 o
   2   6  12       47.85       49.59      1.73 o
   3   6  12       64.72       62.68      1.83 o
   4   6  12      142.07      160.25      2.45 o
   5   6  12      269.71      257.64      4.61 o
   6   6  12       14.00       18.01      1.40 o
   7   6  12        2.47        3.16      1.33 o
   8   6  12       13.72       16.23      2.33 o
  -2   7  12       15.57       19.28      2.79 o
  -1   7  12       20.57       14.57      2.83 o
   0   7  12       98.29       99.37      3.17 o
   1   7  12       80.29       84.28      2.92 o
   2   7  12       14.26        9.82      1.50 o
   3   7  12       95.03       93.46      2.98 o
   4   7  12       89.76       86.63      2.30 o
   5   7  12      251.43      268.88      3.85 o
   6   7  12        0.61       -0.15      1.16 o
   7   7  12       19.22       21.96      2.12 o
   8   7  12       42.93       41.30      4.36 o
  -1   8  12       30.08       28.69      5.74 o
   0   8  12       32.51       33.78      6.08 o
   1   8  12       22.10       18.31      1.85 o
   2   8  12        4.21        6.25      1.54 o
   3   8  12       20.36       22.28      1.83 o
   4   8  12       42.16       41.41      1.86 o
   5   8  12       23.06       21.46      1.58 o
   6   8  12        2.93        1.15      1.83 o
   7   8  12        0.90       -0.63      2.01 o
   1   9  12       66.77       73.85      5.91 o
   2   9  12        4.89        6.08      1.71 o
   3   9  12       13.66       11.55      1.85 o
   4   9  12       37.35       38.32      2.39 o
   5   9  12       64.08       63.22      3.16 o
  -3  -7  13        6.16        2.74      2.23 o
  -2  -7  13       24.81       27.23      3.60 o
   2  -7  13       94.25       98.30      7.19 o
   3  -7  13       22.50       23.98      3.08 o
  -4  -6  13       28.12       25.35      2.74 o
  -3  -6  13        7.33        4.28      2.40 o
  -2  -6  13       15.98       16.10      2.57 o
   2  -6  13       34.97       41.97      8.05 o
   3  -6  13        3.01        1.54      2.23 o
   4  -6  13       14.41       15.59      2.91 o
  -5  -5  13        0.35       -2.06      2.06 o
  -4  -5  13        0.29       -1.20      2.06 o
  -3  -5  13        6.69        7.02      3.25 o
  -2  -5  13       78.24       77.76      5.14 o
  -1  -5  13       42.95       39.22      2.74 o
   0  -5  13        5.26        4.62      5.48 o
   1  -5  13       73.18       78.70      3.30 o
   2  -5  13       22.06       26.86      2.18 o
   3  -5  13       82.30       85.25      7.27 o
   4  -5  13        0.51       -0.86      2.06 o
   5  -5  13       19.80       21.92      3.08 o
  -5  -4  13       49.50       37.51      3.43 o
  -4  -4  13      110.39      104.47      4.97 o
  -3  -4  13        1.97        1.71      1.88 o
  -2  -4  13      195.91      200.22      5.82 o
  -1  -4  13        9.79        9.95      1.32 o
   0  -4  13       77.85       97.61      3.19 o
   1  -4  13        8.95        9.18      1.81 o
   2  -4  13      108.88      109.26      3.57 o
   3  -4  13      138.66      135.75      4.03 o
   4  -4  13       79.97       74.65      3.94 o
   5  -4  13       14.83       15.43      1.41 o
   6  -4  13        7.25        8.47      1.81 o
  -5  -3  13        2.04        2.64      2.19 o
  -4  -3  13        5.58        3.94      2.31 o
  -3  -3  13      116.03      114.06      4.80 o
  -2  -3  13      180.65      181.71      4.22 o
  -1  -3  13       58.24       59.91      2.70 o
   0  -3  13       21.77       17.79      1.21 o
   1  -3  13      516.51      502.02      6.25 o
   2  -3  13      362.88      347.48      6.63 o
   3  -3  13      599.06      578.36      9.84 o
   4  -3  13        5.94        5.30      0.92 o
   5  -3  13        5.71        6.53      1.10 o
   6  -3  13       24.93       23.08      2.40 o
   7  -3  13      106.88      101.63      4.71 o
  -5  -2  13        3.29        4.41      3.63 o
  -4  -2  13        0.81        0.85      2.59 o
  -3  -2  13       41.24       42.82      6.51 o
  -2  -2  13      699.72      695.44     11.02 o
  -1  -2  13      188.24      191.60      3.21 o
   0  -2  13        9.33       11.62      1.41 o
   1  -2  13       30.23       31.39      1.45 o
   2  -2  13        8.23        8.07      0.97 o
   3  -2  13      542.05      506.24      6.84 o
   4  -2  13        5.65        5.43      0.87 o
   5  -2  13       73.10       68.61      3.02 o
   6  -2  13        5.87        7.61      1.38 o
   7  -2  13       30.24       23.96      2.06 o
  -5  -1  13       26.07       31.05      3.88 o
  -4  -1  13        2.90        1.86      1.57 o
  -3  -1  13       27.34       26.13      1.64 o
  -2  -1  13      105.77      107.16      2.29 o
  -1  -1  13       41.92       44.49      1.68 o
   0  -1  13       30.92       32.21      1.78 o
   1  -1  13       19.46       18.78      1.18 o
   2  -1  13      365.42      359.30      4.80 o
   3  -1  13       59.41       57.59      1.90 o
   4  -1  13        0.79       -0.51      0.77 o
   5  -1  13       56.98       59.76      1.77 o
   6  -1  13       59.31       51.00      2.18 o
   7  -1  13        3.49        4.45      1.30 o
   8  -1  13        5.88        7.14      1.81 o
  -5   0  13        8.85       17.64      5.65 o
  -4   0  13       13.13       14.02      2.01 o
  -3   0  13       79.02       86.67      2.23 o
  -2   0  13      102.90      118.26      2.28 o
  -1   0  13      111.73      121.00      2.83 o
   0   0  13       16.92       23.28      1.73 o
   1   0  13      594.00      593.55      6.39 o
   2   0  13       18.61       18.51      1.16 o
   3   0  13      322.39      341.32      4.29 o
   4   0  13      221.49      221.07      3.35 o
   5   0  13       50.16       52.49      1.73 o
   6   0  13       18.83       21.47      1.31 o
   7   0  13       35.76       29.38      1.99 o
   8   0  13        2.78        3.68      1.41 o
  -5   1  13        5.76        3.60      4.45 o
  -4   1  13       53.17       63.20      7.02 o
  -3   1  13       93.11       96.99      2.89 o
  -2   1  13       77.95       72.29      1.90 o
  -1   1  13       14.34       15.55      1.21 o
   0   1  13      193.75      185.85      3.06 o
   1   1  13      376.14      344.22      4.44 o
   2   1  13      825.50      798.66      9.04 o
   3   1  13        0.90        0.55      0.68 o
   4   1  13        1.76        4.49      1.13 o
   5   1  13      264.86      259.05      3.28 o
   6   1  13      166.86      163.37      2.72 o
   7   1  13       50.21       51.54      2.09 o
   8   1  13       34.26       33.53      1.82 o
  -5   2  13       16.34       17.47      4.28 o
  -4   2  13       95.31      108.77     14.05 o
  -3   2  13       74.33       70.61      2.96 o
  -2   2  13      193.99      202.41      2.96 o
  -1   2  13      332.21      323.33      3.83 o
   0   2  13       63.60       73.70      3.56 o
   1   2  13      546.55      478.28      4.95 o
   2   2  13        9.82       11.22      0.85 o
   3   2  13       31.85       31.03      1.40 o
   4   2  13        2.47        4.55      0.91 o
   5   2  13      297.01      277.01      3.51 o
   6   2  13      239.05      232.57      3.10 o
   7   2  13       39.20       41.57      1.89 o
   8   2  13       23.93       22.47      1.73 o
  -4   3  13       63.48       64.83      4.20 o
  -3   3  13      245.50      255.17      6.07 o
  -2   3  13        7.14        7.62      1.42 o
  -1   3  13        4.29        3.43      1.24 o
   0   3  13       66.70       58.35      1.69 o
   1   3  13      271.63      256.17      3.47 o
   2   3  13       82.29       86.36      1.98 o
   3   3  13       26.84       26.53      1.53 o
   4   3  13        3.23        2.94      0.92 o
   5   3  13      530.75      512.10      5.19 o
   6   3  13      216.31      219.02      3.14 o
   7   3  13       48.52       41.04      1.77 o
   8   3  13        1.13       -0.46      1.54 o
  -4   4  13       20.96       20.04      3.43 o
  -3   4  13       57.58       62.20      7.45 o
  -2   4  13      196.89      181.12      3.96 o
  -1   4  13       62.81       65.18      3.05 o
   0   4  13       16.38       21.02      1.31 o
   1   4  13      246.57      235.22      3.48 o
   2   4  13      183.81      191.82      3.01 o
   3   4  13        1.07       -0.63      1.01 o
   4   4  13       39.41       54.88      1.78 o
   5   4  13        2.55        3.75      0.86 o
   6   4  13       38.44       46.46      2.02 o
   7   4  13        5.64        5.64      1.34 o
   8   4  13       67.91       73.10      3.03 o
  -3   5  13       96.02       96.63      4.23 o
  -2   5  13       55.61       55.35      3.45 o
  -1   5  13       58.11       54.76      2.24 o
   0   5  13       59.41       54.89      2.11 o
   1   5  13      112.16      109.45      2.41 o
   2   5  13       13.38       14.05      1.56 o
   3   5  13       46.55       44.62      2.89 o
   4   5  13       28.75       25.42      1.96 o
   5   5  13      320.67      331.42      4.30 o
   6   5  13      107.18      104.21      2.41 o
   7   5  13       34.38       36.14      2.08 o
   8   5  13       10.07        7.66      1.67 o
  -2   6  13       50.36       54.71      3.87 o
  -1   6  13       12.88       12.97      2.17 o
   0   6  13       31.49       35.84      2.19 o
   1   6  13       82.76       76.06      2.52 o
   2   6  13      205.90      201.30      3.14 o
   3   6  13       80.75       76.93      2.10 o
   4   6  13      103.21      100.89      2.57 o
   5   6  13        4.80        7.52      2.00 o
   6   6  13       91.12      104.79      3.95 o
   7   6  13        5.52        7.99      2.10 o
   8   6  13       19.16       18.08      1.97 o
  -1   7  13        0.59       -0.82      2.05 o
   0   7  13        0.75        1.05      1.50 o
   1   7  13       44.62       40.90      2.34 o
   2   7  13       46.73       43.79      2.44 o
   3   7  13       34.01       30.92      1.70 o
   4   7  13       60.20       58.80      2.53 o
   5   7  13       58.03       66.62      2.59 o
   6   7  13       36.93       30.57      2.21 o
   7   7  13       17.19       21.92      1.91 o
   0   8  13       24.83       25.83      2.80 o
   1   8  13       27.98       28.74      2.20 o
   2   8  13       74.52       71.24      3.99 o
   3   8  13       11.29       15.41      3.23 o
   4   8  13       27.19       30.51      3.02 o
   5   8  13       12.03        8.73      1.58 o
   6   8  13       19.09       13.30      2.50 o
   3   9  13        1.37       -0.36      1.82 o
   4   9  13       19.72       18.13      2.06 o
  -2  -7  14       12.98       12.16      3.08 o
  -3  -6  14        3.03        2.91      2.06 o
  -2  -6  14       12.73       10.62      2.23 o
   2  -6  14       15.93       12.08      2.00 o
   3  -6  14       38.71       39.57      3.60 o
   4  -6  14        0.25       -0.86      2.57 o
  -4  -5  14        3.04        1.88      2.40 o
  -3  -5  14       48.37       38.88      3.08 o
  -2  -5  14       95.06       90.08      4.28 o
  -1  -5  14       82.14       89.22      3.94 o
   1  -5  14        6.07        7.02      2.06 o
   2  -5  14        0.61        0.14      1.55 o
   3  -5  14      198.90      192.52      5.18 o
   4  -5  14       18.33       17.81      2.91 o
   5  -5  14        4.21        3.43      3.94 o
  -4  -4  14       80.95       91.96      5.14 o
  -3  -4  14       58.63       74.00      4.45 o
  -2  -4  14       52.26       65.09      3.77 o
  -1  -4  14       56.53       64.75      5.48 o
   0  -4  14        0.47        3.60      1.33 o
   1  -4  14       62.32       67.97      2.76 o
   2  -4  14       84.47       88.36      3.39 o
   3  -4  14      181.83      178.55      4.82 o
   4  -4  14       10.10       11.65      1.89 o
   5  -4  14       27.97       28.38      1.68 o
   6  -4  14        7.55        7.61      1.58 o
  -5  -3  14        0.60       -0.53      3.29 o
  -4  -3  14        6.68        5.42      2.72 o
  -3  -3  14       23.92       21.41      4.45 o
  -2  -3  14       58.97       56.87      6.68 o
  -1  -3  14       35.64       46.42      3.25 o
   0  -3  14        4.33        4.51      0.96 o
   1  -3  14       41.38       40.60      1.71 o
   2  -3  14      397.71      386.30      6.52 o
   3  -3  14      176.56      176.30      3.34 o
   4  -3  14        0.52        0.69      0.91 o
   5  -3  14        0.61       -0.03      1.10 o
   6  -3  14       96.22      100.46      3.83 o
  -5  -2  14       11.85       11.03      2.19 o
  -4  -2  14        0.51       -2.56      2.56 o
  -3  -2  14       39.27       30.59      2.43 o
  -2  -2  14       32.60       38.57      3.77 o
  -1  -2  14      138.10      133.29      2.59 o
   0  -2  14       26.35       20.20      1.33 o
   1  -2  14      108.57      107.05      3.04 o
   2  -2  14       10.86        8.99      1.04 o
   3  -2  14      224.41      222.54      3.83 o
   4  -2  14       33.02       32.30      1.86 o
   5  -2  14       27.93       24.86      1.34 o
   6  -2  14       10.73       12.25      1.41 o
   7  -2  14       26.36       24.09      2.09 o
  -5  -1  14       51.78       61.61      8.74 o
  -4  -1  14        3.00        2.80      2.05 o
  -3  -1  14        0.51       -0.01      1.50 o
  -2  -1  14       73.88       75.71      3.15 o
  -1  -1  14        1.90        0.83      0.89 o
   0  -1  14       24.81       25.24      1.41 o
   1  -1  14        7.73        6.63      1.06 o
   2  -1  14      320.46      305.21      4.44 o
   3  -1  14       54.73       51.20      1.99 o
   4  -1  14       68.92       60.90      4.54 o
   5  -1  14        7.49        5.02      1.33 o
   6  -1  14       62.81       64.12      2.23 o
   7  -1  14        0.78        1.47      1.25 o
  -5   0  14       80.04      103.78     10.11 o
  -4   0  14       52.57       69.50      4.93 o
  -3   0  14       71.36       84.26      3.37 o
  -2   0  14       59.09       70.71      2.00 o
  -1   0  14      312.39      333.59      4.01 o
   0   0  14       25.01       31.39      1.75 o
   1   0  14      227.66      239.60      3.54 o
   2   0  14      214.13      230.39      4.38 o
   3   0  14      134.35      136.58      2.60 o
   4   0  14      105.74      113.46      3.01 o
   5   0  14       28.54       26.44      1.40 o
   6   0  14       20.18       18.75      1.80 o
   7   0  14        3.06        2.43      1.66 o
   8   0  14        5.46        5.25      1.81 o
  -4   1  14       19.86       31.35      6.17 o
  -3   1  14       66.27       66.61      2.96 o
  -2   1  14      271.72      272.72      3.83 o
  -1   1  14      104.60      109.94      2.20 o
   0   1  14      268.07      264.88      3.79 o
   1   1  14      155.02      156.65      2.79 o
   2   1  14      125.80      124.79      3.57 o
   3   1  14      275.38      271.37      3.38 o
   4   1  14      124.24      112.05      2.21 o
   5   1  14       47.32       43.83      1.56 o
   6   1  14      114.64      117.93      2.88 o
   7   1  14       34.76       30.54      1.74 o
   8   1  14       14.52       13.10      1.72 o
  -4   2  14        0.50        4.97      3.94 o
  -3   2  14        9.95        7.52      1.65 o
  -2   2  14      122.26      114.74      2.67 o
  -1   2  14      270.07      254.90      3.46 o
   0   2  14      338.49      329.71      4.55 o
   1   2  14       35.58       40.80      1.57 o
   2   2  14      191.32      182.42      2.70 o
   3   2  14       14.26       12.43      1.22 o
   4   2  14      244.60      240.48      3.59 o
   5   2  14       42.81       45.12      1.56 o
   6   2  14      168.03      166.00      2.93 o
   7   2  14        8.57        8.16      1.24 o
   8   2  14       17.28       14.12      1.75 o
  -4   3  14        0.68        1.75      3.00 o
  -3   3  14       66.91       79.50     15.84 o
  -2   3  14        2.57        1.48      1.44 o
  -1   3  14        1.19        2.44      1.26 o
   0   3  14        1.44        0.77      0.87 o
   1   3  14      108.59       98.35      2.07 o
   2   3  14      124.67      115.41      2.19 o
   3   3  14      141.95      133.96      2.87 o
   4   3  14       13.43        8.70      1.22 o
   5   3  14       17.60       17.23      1.09 o
   6   3  14       52.48       52.03      2.50 o
   7   3  14       45.27       40.85      1.76 o
   8   3  14        1.33        1.50      1.41 o
  -3   4  14       77.75       82.78      4.72 o
  -2   4  14       40.14       45.48      4.62 o
  -1   4  14       55.93       53.69      2.63 o
   0   4  14      160.65      169.11      3.23 o
   1   4  14       10.48       13.37      1.41 o
   2   4  14      387.04      360.85      4.69 o
   3   4  14        5.05        5.04      0.98 o
   4   4  14       25.45       27.15      1.35 o
   5   4  14       49.65       58.57      2.36 o
   6   4  14       49.60       54.37      2.07 o
   7   4  14       34.18       30.42      2.36 o
   8   4  14       22.84       21.17      2.19 o
  -2   5  14       96.69      100.59      4.23 o
  -1   5  14       41.75       41.48      2.07 o
   0   5  14        7.66        9.70      1.58 o
   1   5  14       92.69       88.71      2.48 o
   2   5  14      160.04      155.38      3.11 o
   3   5  14       18.77       16.71      2.00 o
   4   5  14        5.99        4.63      1.34 o
   5   5  14       83.01       84.17      2.26 o
   6   5  14      184.71      170.78      3.23 o
   7   5  14       81.96       86.19      5.38 o
   8   5  14       10.48        8.02      2.07 o
  -2   6  14       35.53       39.91      4.28 o
  -1   6  14      104.70      115.75      4.42 o
   0   6  14       19.30       17.45      2.50 o
   1   6  14       71.99       69.13      2.48 o
   2   6  14      364.88      344.09      5.02 o
   3   6  14       63.26       63.59      2.37 o
   4   6  14       40.83       43.28      2.00 o
   5   6  14       27.67       31.72      1.85 o
   6   6  14       69.64       71.40      3.91 o
   7   6  14       92.81      106.32      3.86 o
   0   7  14        1.48        1.02      1.52 o
   1   7  14       21.48       18.13      2.42 o
   2   7  14       77.92       78.24      3.24 o
   3   7  14        5.94        6.74      1.42 o
   4   7  14       18.44       17.89      1.99 o
   5   7  14        6.26        5.59      1.51 o
   6   7  14      103.55      114.54      4.22 o
   7   7  14       18.65       18.95      2.16 o
   1   8  14       49.18       52.04      5.78 o
   2   8  14       44.86       38.66      2.40 o
   3   8  14        7.88        8.88      1.83 o
   4   8  14       21.41       22.18      2.12 o
   5   8  14       28.79       25.44      2.19 o
  -2  -6  15       15.07       15.59      2.57 o
  -1  -6  15       15.59       14.05      2.23 o
   2  -6  15       10.13       11.65      3.77 o
   3  -6  15        2.78        4.90      3.92 o
  -3  -5  15        4.30        4.28      2.23 o
  -2  -5  15       14.85       12.16      2.40 o
  -1  -5  15       53.86       54.98      6.34 o
   1  -5  15        6.59        5.48      3.25 o
   2  -5  15        2.06        1.87      1.97 o
   3  -5  15        0.29        1.30      1.81 o
   4  -5  15       34.76       34.09      3.43 o
  -4  -4  15       43.93       43.16      3.60 o
  -3  -4  15       38.46       37.17      3.60 o
  -2  -4  15        4.21        8.05      4.45 o
  -1  -4  15        2.78        7.19      1.88 o
   0  -4  15       73.22       83.24      3.94 o
   1  -4  15      182.52      180.59      3.54 o
   2  -4  15       70.38       71.43      3.39 o
   3  -4  15       22.29       24.68      2.23 o
   4  -4  15       13.92       14.79      2.06 o
   5  -4  15        7.72        6.11      1.33 o
  -4  -3  15       10.30        9.79      3.43 o
  -3  -3  15       20.34       23.29      3.08 o
  -2  -3  15      128.71      132.56      5.48 o
  -1  -3  15       26.49       26.73      2.15 o
   0  -3  15       54.14       54.89      3.05 o
   1  -3  15        5.45        5.84      1.06 o
   2  -3  15      132.23      128.51      2.94 o
   3  -3  15       27.25       29.08      1.76 o
   4  -3  15       84.11       76.88      2.45 o
   5  -3  15        1.55        0.76      1.12 o
   6  -3  15       46.66       50.37      2.66 o
  -4  -2  15       11.51       12.97      2.38 o
  -3  -2  15       94.91       97.37      4.32 o
  -2  -2  15       45.84       49.48      3.19 o
  -1  -2  15       87.22       87.53      3.57 o
   0  -2  15       61.86       59.12      2.17 o
   1  -2  15        2.63        0.82      0.94 o
   2  -2  15       29.52       28.99      1.56 o
   3  -2  15      127.84      123.64      2.89 o
   4  -2  15      130.85      127.65      3.93 o
   5  -2  15       88.40       83.81      2.58 o
   6  -2  15       41.40       35.52      2.02 o
   7  -2  15        4.40        3.22      1.61 o
  -4  -1  15        0.72        0.97      1.98 o
  -3  -1  15       49.02       53.78      3.17 o
  -2  -1  15       97.03       97.72      6.20 o
  -1  -1  15       23.67       24.06      1.76 o
   0  -1  15       24.13       23.65      1.44 o
   1  -1  15       11.88        7.45      1.12 o
   2  -1  15       27.90       25.99      1.51 o
   3  -1  15      104.12      103.09      2.65 o
   4  -1  15      152.92      147.74      4.74 o
   5  -1  15        0.65       -0.40      1.00 o
   6  -1  15        3.16        2.74      1.12 o
   7  -1  15       49.95       48.76      3.21 o
  -4   0  15        8.51       11.90      2.98 o
  -3   0  15       47.61       55.06      3.25 o
  -2   0  15       48.23       49.04      2.18 o
  -1   0  15       67.56       77.03      2.03 o
   0   0  15      151.96      170.05      3.21 o
   1   0  15        4.12        1.48      1.04 o
   2   0  15      261.74      275.25      4.33 o
   3   0  15      130.29      135.85      2.70 o
   4   0  15      162.97      183.57      3.94 o
   5   0  15       25.01       26.71      2.05 o
   6   0  15        7.31        8.12      1.34 o
   7   0  15        5.87        8.08      1.79 o
  -4   1  15        0.42        1.37      4.80 o
  -3   1  15       18.54       25.71      8.22 o
  -2   1  15        9.97        9.20      1.33 o
  -1   1  15      278.43      279.99      3.79 o
   0   1  15        7.49       10.68      1.20 o
   1   1  15        9.25       11.71      1.15 o
   2   1  15      128.70      116.79      2.37 o
   3   1  15      264.38      244.26      3.42 o
   4   1  15       52.40       50.85      2.18 o
   5   1  15       33.89       33.03      1.63 o
   6   1  15        0.68        0.53      1.03 o
   7   1  15       87.20       90.19      3.01 o
   8   1  15       25.46       24.17      2.42 o
  -3   2  15       19.97       20.31      2.21 o
  -2   2  15        9.85        8.81      1.69 o
  -1   2  15       38.53       43.90      2.12 o
   0   2  15      198.12      194.83      3.50 o
   1   2  15        0.78        1.60      0.91 o
   2   2  15      151.74      132.00      2.48 o
   3   2  15       35.83       33.02      1.55 o
   4   2  15      242.26      232.47      3.61 o
   5   2  15       66.28       68.67      2.21 o
   6   2  15       78.65       79.01      2.32 o
   7   2  15       40.45       42.93      2.20 o
   8   2  15        0.39       -0.01      1.60 o
  -3   3  15       17.66       22.09      2.66 o
  -2   3  15        8.50       11.99      1.90 o
  -1   3  15       56.23       54.72      2.75 o
   0   3  15       33.10       25.43      1.37 o
   1   3  15       89.90       85.34      2.16 o
   2   3  15      240.50      224.41      3.41 o
   3   3  15       95.71       92.20      2.61 o
   4   3  15        7.73        6.23      1.08 o
   5   3  15        1.93       -0.04      1.06 o
   6   3  15        3.58        3.05      1.30 o
   7   3  15       58.30       55.77      3.02 o
   8   3  15        4.24        4.17      1.66 o
  -2   4  15       32.59       34.73      5.31 o
  -1   4  15      263.57      271.23      7.69 o
   0   4  15      120.47      111.43      3.46 o
   1   4  15       95.93       96.75      2.92 o
   2   4  15      134.97      122.09      3.05 o
   3   4  15       43.80       45.18      2.44 o
   4   4  15       31.03       39.61      1.95 o
   5   4  15       38.20       52.98      2.30 o
   6   4  15       19.15       20.44      1.56 o
   7   4  15       83.96       81.79      4.86 o
   8   4  15        2.22        4.18      2.20 o
  -2   5  15       94.48      101.56      6.34 o
  -1   5  15       51.49       48.03      2.74 o
   0   5  15       35.82       33.74      2.13 o
   1   5  15      126.79      120.22      3.51 o
   2   5  15      107.99      107.40      2.87 o
   3   5  15       18.51       18.27      1.55 o
   4   5  15       40.06       43.33      2.08 o
   5   5  15        2.58        2.64      1.39 o
   6   5  15      194.10      210.88      5.56 o
   7   5  15       59.96       60.27      4.69 o
  -1   6  15       33.37       32.38      2.66 o
   0   6  15        2.81        2.76      2.94 o
   1   6  15      115.15      105.42      5.10 o
   2   6  15       86.99       89.11      4.10 o
   3   6  15      145.75      143.82      3.32 o
   4   6  15       14.11       13.75      1.54 o
   5   6  15       38.01       36.72      2.29 o
   6   6  15       12.16       19.42      2.41 o
   7   6  15       82.44       88.95      4.54 o
   1   7  15        8.32        4.86      1.75 o
   2   7  15       38.90       41.29      2.59 o
   3   7  15       18.72       17.36      1.96 o
   4   7  15       12.08        9.92      1.67 o
   5   7  15        5.10        6.75      2.11 o
   6   7  15       38.07       43.03      4.45 o
   3   8  15       70.79       72.45      3.44 o
   4   8  15        2.16       -0.69      1.77 o
   1  -6  16       27.56       24.49      4.80 o
   2  -6  16        5.51        5.82      3.94 o
  -2  -5  16       13.37       12.85      4.28 o
  -1  -5  16       28.91       32.72      2.91 o
   0  -5  16       89.35      100.70      4.62 o
   1  -5  16        0.75       -0.34      3.60 o
   2  -5  16        2.28        3.10      3.25 o
   3  -5  16        3.56        5.09      2.06 o
  -3  -4  16       54.78       62.69      5.31 o
  -2  -4  16        6.22       14.22      2.57 o
  -1  -4  16       26.67       28.26      2.91 o
   0  -4  16      143.10      148.55      4.62 o
   1  -4  16      107.87      108.53      6.35 o
   2  -4  16      110.08      109.23      5.74 o
   3  -4  16       41.37       52.04      5.57 o
   4  -4  16       14.04       15.45      2.18 o
   5  -4  16       10.32       11.25      1.68 o
  -3  -3  16       54.24       64.55     10.79 o
  -2  -3  16       35.54       34.82      3.08 o
  -1  -3  16       87.30       84.35      3.77 o
   0  -3  16       96.84      100.31      4.45 o
   1  -3  16        0.39        0.85      1.12 o
   2  -3  16       24.91       29.47      1.80 o
   3  -3  16        9.85       10.70      1.31 o
   4  -3  16       14.01       14.12      1.74 o
   5  -3  16       25.70       28.54      1.94 o
  -3  -2  16       13.11       15.18      2.42 o
  -2  -2  16        5.97        6.06      2.00 o
  -1  -2  16       43.10       50.80      3.60 o
   0  -2  16       11.92        9.23      1.38 o
   1  -2  16        7.89        9.22      1.24 o
   2  -2  16       23.04       23.38      1.52 o
   3  -2  16       12.15        8.38      1.24 o
   4  -2  16       38.44       41.99      3.52 o
   5  -2  16       27.42       26.51      1.52 o
   6  -2  16        9.20        9.40      1.74 o
  -3  -1  16       46.42       54.87      3.47 o
  -2  -1  16        0.48        0.17      1.73 o
  -1  -1  16       87.01       82.21      3.21 o
   0  -1  16        1.99        2.17      1.20 o
   1  -1  16        1.25       -0.15      1.02 o
   2  -1  16       46.20       45.39      2.59 o
   3  -1  16       35.06       32.44      2.57 o
   4  -1  16        0.80       -0.20      1.33 o
   5  -1  16        3.35        3.80      1.13 o
   6  -1  16        2.91        0.95      1.33 o
   7  -1  16       40.60       37.11      3.32 o
  -3   0  16       41.22       51.77      3.01 o
  -2   0  16       92.46       99.68      3.83 o
  -1   0  16       53.62       65.79      2.57 o
   0   0  16        9.59       10.90      1.51 o
   1   0  16       53.27       59.27      2.32 o
   2   0  16      109.48      117.91      4.28 o
   3   0  16      101.69      104.69      2.74 o
   4   0  16      239.10      257.65     10.34 o
   5   0  16        7.84        8.45      1.43 o
   6   0  16       11.66       11.14      1.53 o
   7   0  16       77.47       90.63      3.82 o
  -3   1  16       11.11       13.60      3.07 o
  -2   1  16      121.70      133.55      3.42 o
  -1   1  16      364.60      376.80      5.46 o
   0   1  16       26.54       31.40      1.69 o
   1   1  16       30.73       28.22      1.57 o
   2   1  16        6.76        8.12      1.08 o
   3   1  16      104.39       98.94      2.47 o
   4   1  16      114.06      117.93      2.98 o
   5   1  16       69.82       61.50      2.35 o
   6   1  16       21.36       19.30      1.52 o
   7   1  16       49.53       50.66      2.95 o
  -3   2  16        5.43        5.33      2.44 o
  -2   2  16       42.19       42.73      2.63 o
  -1   2  16       64.19       70.06      2.57 o
   0   2  16       21.76       21.74      1.54 o
   1   2  16       37.64       33.06      1.83 o
   2   2  16        7.01        6.27      1.06 o
   3   2  16       61.25       60.04      2.06 o
   4   2  16      195.12      198.15      3.42 o
   5   2  16      127.06      131.02      2.96 o
   6   2  16      104.89      100.54      2.86 o
   7   2  16       34.99       33.78      1.91 o
  -2   3  16       62.83       65.19      3.29 o
  -1   3  16        5.83        7.49      1.78 o
   0   3  16       21.51       18.67      1.59 o
   1   3  16       28.06       25.53      1.51 o
   2   3  16       15.44       16.23      1.27 o
   3   3  16      102.25       96.07      3.49 o
   4   3  16       67.11       66.34      2.26 o
   5   3  16       14.99        9.28      1.27 o
   6   3  16        7.94        8.52      1.68 o
   7   3  16        2.68        3.78      1.45 o
  -2   4  16       29.76       33.10      6.68 o
  -1   4  16       42.50       41.29      6.58 o
   0   4  16       57.56       62.03      3.29 o
   1   4  16      104.31       92.32      3.06 o
   2   4  16        0.63        6.05      1.35 o
   3   4  16       88.74       95.42      2.76 o
   4   4  16       20.84       23.95      1.65 o
   5   4  16       91.08       95.32      2.75 o
   6   4  16       45.32       49.50      3.31 o
   7   4  16       14.02       14.51      3.30 o
  -1   5  16        9.69       11.51      1.89 o
   0   5  16       64.12       61.79      4.51 o
   1   5  16       16.80       18.13      2.82 o
   2   5  16       98.22      105.58      2.98 o
   3   5  16       72.92       65.19      2.66 o
   4   5  16       39.70       36.04      1.97 o
   5   5  16       11.24       14.29      2.18 o
   6   5  16       66.61       67.39      3.65 o
   7   5  16       12.02       14.05      3.24 o
   0   6  16       40.22       37.01      2.90 o
   1   6  16       43.04       41.84      2.73 o
   2   6  16       21.19       19.86      2.59 o
   3   6  16      177.54      170.67      3.84 o
   4   6  16       12.74       11.76      1.74 o
   5   6  16       29.10       27.29      2.76 o
   6   6  16       38.86       41.01      2.54 o
   2   7  16       57.06       61.68      8.65 o
   3   7  16       42.40       40.60      3.80 o
   4   7  16        2.70        0.76      1.82 o
   5   7  16        8.65       10.82      2.67 o
  -1  -5  17       13.31       11.48      4.28 o
   0  -5  17       28.00       29.99      3.77 o
   1  -5  17       15.65       18.84      4.45 o
   2  -5  17        0.37       -3.43      3.60 o
  -2  -4  17        0.54       -0.07      2.00 o
  -1  -4  17       27.86       30.90      2.62 o
   0  -4  17        6.83       13.22      3.51 o
   1  -4  17      128.40      134.82      4.43 o
   2  -4  17      134.74      137.94      6.68 o
   3  -4  17        9.12        7.84      2.09 o
   4  -4  17        9.62       12.20      2.26 o
  -2  -3  17       15.22       19.48      2.50 o
  -1  -3  17       32.78       32.10      7.62 o
   0  -3  17       60.13       77.04     10.11 o
   1  -3  17       33.58       34.17      2.60 o
   2  -3  17        3.51        4.95      1.30 o
   3  -3  17       10.96       10.29      1.43 o
   4  -3  17       15.50       15.14      2.26 o
   5  -3  17        3.18        1.46      1.94 o
  -2  -2  17       15.96       15.84      2.44 o
  -1  -2  17       15.39       19.20      2.41 o
   0  -2  17        1.75        1.67      1.58 o
   1  -2  17       96.13       91.04      2.88 o
   2  -2  17       36.09       39.97      2.10 o
   3  -2  17        9.12        6.52      1.28 o
   4  -2  17       39.53       38.24      3.57 o
   5  -2  17       10.90       11.24      1.47 o
  -3  -1  17        6.56        5.82      2.15 o
  -2  -1  17      134.64      160.31      4.85 o
  -1  -1  17       42.04       42.16      2.85 o
   0  -1  17       42.83       43.78      2.38 o
   1  -1  17      100.61       90.69      2.89 o
   2  -1  17        2.77        3.33      1.48 o
   3  -1  17       53.70       51.54      2.48 o
   4  -1  17       13.60       16.42      1.81 o
   5  -1  17        2.53        1.87      1.28 o
   6  -1  17       26.17       25.01      1.85 o
  -2   0  17      100.12      125.81      5.59 o
  -1   0  17       51.46       56.71      2.38 o
   0   0  17       64.53       73.16      2.58 o
   1   0  17       41.35       38.28      2.17 o
   2   0  17      101.08      116.51      3.42 o
   3   0  17      105.15      116.74      2.99 o
   4   0  17       33.71       31.81      2.11 o
   5   0  17       11.13       11.27      2.66 o
   6   0  17       32.89       32.56      2.15 o
  -2   1  17      153.93      174.42      5.30 o
  -1   1  17       65.43       68.06      4.69 o
   0   1  17      125.98      123.79      3.44 o
   1   1  17       45.26       45.69      2.40 o
   2   1  17       18.02       10.82      1.22 o
   3   1  17       69.59       68.43      2.80 o
   4   1  17       48.82       46.88      2.48 o
   5   1  17       11.63       10.77      2.90 o
   6   1  17       35.76       33.02      2.10 o
   7   1  17        9.03        7.99      1.76 o
  -2   2  17       17.70       21.56      2.24 o
  -1   2  17        2.41        7.53      2.14 o
   0   2  17        3.38        3.55      1.51 o
   1   2  17        2.11        2.01      1.10 o
   2   2  17       12.47       13.93      1.39 o
   3   2  17       58.97       53.12      2.45 o
   4   2  17       12.92        8.79      1.55 o
   5   2  17       92.07       90.76      3.12 o
   6   2  17       41.70       44.89      2.22 o
   7   2  17        4.36        0.76      1.48 o
  -1   3  17       28.84       29.40      3.34 o
   0   3  17       60.21       68.18      6.03 o
   1   3  17        0.48        0.17      1.14 o
   2   3  17       19.42       20.92      1.41 o
   3   3  17       79.89       78.48      3.68 o
   4   3  17       20.20       15.67      1.52 o
   5   3  17        6.62        5.02      1.48 o
   6   3  17        2.02        0.58      1.59 o
   7   3  17        0.58       -1.42      1.42 o
  -1   4  17       41.78       38.15      2.76 o
   0   4  17      111.03      113.98      6.52 o
   1   4  17       52.13       58.10      2.87 o
   2   4  17        0.52        9.79      1.60 o
   3   4  17       24.01       26.26      1.87 o
   4   4  17       27.37       29.92      2.00 o
   5   4  17      165.05      171.83      5.48 o
   6   4  17       60.65       62.66      3.72 o
   0   5  17       67.79       71.21      3.50 o
   1   5  17       40.48       44.06      3.83 o
   2   5  17       70.53       63.20      2.83 o
   3   5  17       63.80       64.74      2.85 o
   4   5  17       37.65       39.47      2.64 o
   5   5  17       87.01       93.75      4.33 o
   6   5  17        8.87        8.13      2.14 o
   2   6  17       20.86       20.16      2.14 o
   3   6  17       21.78       19.16      1.95 o
   4   6  17       30.91       29.85      2.41 o
   5   6  17       38.31       43.06      2.96 o
   0  -4  18       18.43       27.00      2.40 o
   1  -4  18       57.06       58.61      3.34 o
   2  -4  18       22.85       21.72      1.71 o
  -1  -3  18       34.39       38.39      2.88 o
   0  -3  18       32.04       27.87      2.57 o
   1  -3  18       35.22       34.08      2.53 o
   2  -3  18        0.62       -0.13      1.26 o
   3  -3  18       10.87       12.08      1.57 o
   4  -3  18       47.66       40.83      4.80 o
  -1  -2  18        0.71        1.45      1.89 o
   0  -2  18       36.02       40.27      8.65 o
   1  -2  18        6.65        7.59      1.55 o
   2  -2  18       20.81       23.93      1.95 o
   3  -2  18       61.78       68.67      3.31 o
   4  -2  18        4.17        3.98      2.82 o
   5  -2  18       18.06       15.90      1.81 o
  -2  -1  18        6.74        7.02      3.94 o
  -1  -1  18        9.65        9.36      2.25 o
   0  -1  18        5.27        3.40      1.47 o
   1  -1  18      118.85      131.31      3.68 o
   2  -1  18       32.25       37.42      2.54 o
   3  -1  18       45.83       46.75      3.19 o
   4  -1  18        2.55        3.01      2.23 o
   5  -1  18        3.06        1.55      1.38 o
  -2   0  18       30.50       37.17      5.14 o
  -1   0  18        4.67        3.37      1.86 o
   0   0  18       36.92       41.98      2.60 o
   1   0  18       22.75       26.80      1.93 o
   2   0  18      122.27      131.12      3.70 o
   3   0  18       98.52      114.58      3.97 o
   4   0  18        1.59       -0.68      3.08 o
   5   0  18       16.66       13.24      1.68 o
   6   0  18        9.34       10.18      1.77 o
  -1   1  18      131.88      145.96      8.21 o
   0   1  18       54.50       54.38      2.43 o
   1   1  18       49.40       60.05      2.71 o
   2   1  18       17.31       16.78      1.38 o
   3   1  18       28.07       28.12      1.73 o
   4   1  18       19.50       16.01      2.84 o
   5   1  18       76.62       73.80      3.14 o
   6   1  18        5.16        5.02      1.55 o
  -1   2  18        7.19        8.73      2.12 o
   0   2  18        2.93        5.47      1.36 o
   1   2  18       25.36       25.86      2.77 o
   2   2  18       14.13        9.73      1.37 o
   3   2  18       55.05       57.49      3.79 o
   4   2  18       23.50       19.25      2.36 o
   5   2  18       27.14       22.94      2.17 o
   6   2  18        2.10        0.32      1.46 o
   0   3  18       71.99       65.67      3.58 o
   1   3  18       33.02       36.58      3.07 o
   2   3  18       20.80       18.83      1.55 o
   3   3  18       13.62       12.64      2.04 o
   4   3  18       53.80       52.96      4.13 o
   5   3  18       10.85        9.86      1.65 o
   6   3  18        5.20        1.70      1.67 o
   0   4  18       41.80       36.89      3.54 o
   1   4  18       27.36       30.89      2.59 o
   2   4  18        1.07       -0.46      1.53 o
   3   4  18       10.86       17.56      2.27 o
   4   4  18       22.25       24.69      2.73 o
   5   4  18       60.62       70.68      4.66 o
   2   5  18       19.18       17.23      2.21 o
   3   5  18       42.82       41.11      2.62 o
   4   5  18       86.90       94.10      4.85 o
   5   5  18       11.95        8.37      2.90 o
   0  -2  19        3.82        3.60      2.05 o
   1  -2  19        7.16        8.29      1.61 o
   2  -2  19       11.56       11.36      1.62 o
   3  -2  19        1.58        1.51      1.48 o
   0  -1  19       21.43       22.43      2.53 o
   1  -1  19       58.74       63.28      3.03 o
   2  -1  19       47.58       39.05      2.17 o
   3  -1  19       41.22       40.51      2.24 o
   4  -1  19       15.14       15.98      2.43 o
   0   0  19       44.69       54.63      2.55 o
   1   0  19       51.78       60.08      4.85 o
   2   0  19       28.92       26.73      1.99 o
   3   0  19       30.40       32.77      2.38 o
   4   0  19       88.00       95.97      4.61 o
   5   0  19        2.53        5.14      3.60 o
   0   1  19       70.30       76.71      3.63 o
   1   1  19       13.55       11.65      1.79 o
   2   1  19       41.30       42.08      2.69 o
   3   1  19        7.83        7.69      1.52 o
   4   1  19       64.02       70.29      5.57 o
   5   1  19       36.21       29.25      2.15 o
   0   2  19        1.88        1.71      1.92 o
   1   2  19        0.39       -0.54      1.63 o
   2   2  19       25.20       24.79      2.12 o
   3   2  19      101.25      109.01      3.92 o
   4   2  19       25.82       29.83      2.84 o
   5   2  19        8.87        6.67      1.94 o
   1   3  19        0.37        1.55      3.59 o
   2   3  19       46.83       55.27      5.42 o
   3   3  19        7.92        7.58      3.12 o
   4   3  19       80.66       85.41      3.63 o
   5   3  19        0.32       -1.97      1.97 o
   2   4  19       38.34       44.36     10.45 o
   3   4  19       17.30       22.25      2.98 o
   4   4  19       24.54       23.12      4.62 o
 
